# Supplementary material for: Rapid Identification of Carbapenemase Genes in Gram-Negative Bacteria with an Oligonucleotide Microarray-Based Assay
Source: PLoS One. 2014 Jul 28;9(7):e102232. doi: 10.1371/journal.pone.0102232 (PMC4113224; doi:10.1371/journal.pone.0102232)
Supplement: Table S1 — Detailed comparison between phenotype and genotype of the used isolates. (XLSX) [file pone.0102232.s001.xlsx]

## Sheet: Tabelle1
Supporting Information Table S1: Detailed comparison between phenotype and genotype of the used isolates.								AMR - antimicrobial resistance
								NRZ - German National Reference Laboratory for Multidrug-Resistance Gram-negative Bacteria at Bochum University
Strain	Source	Phenotype			Genotype determination
		Species	Carbapenemases		Species genotype by microarray		AMR genotype by NRL	AMR genotype by microarray		AMR-genotype by in-house PCR
		VITEK (Kartennummer)	Hodge Test	VITEK II	Species	Species marker	Carbapenemases	Carbapenemases	other antimicrobial resistance genes	other antimicrobial resistance genes (checked by in-house-PCR)
CARB001	UMC Dresden	Klebsiella pneumoniae	R	R	Klebsiella pneumoniae	khe; ihfA	blaKPC-3	blaKPC	blaOXA-9	blaOXA-9
CARB002	UMC Dresden	Escherichia coli	R	R	Escherichia coli	gad; dnaE; ihfA	blaKPC-3	blaKPC	-	-
CARB004	UMC Dresden	Klebsiella pneumoniae	R	R	Klebsiella pneumoniae	khe; ihfA	blaKPC-3	blaKPC	blaOXA-9	blaOXA-9
CARB019	UMC Dresden	Klebsiella pneumoniae	R	R	Klebsiella pneumoniae	khe	blaVIM-4	blaVIM-1/4	blaOXA-1; blaCTX-M1/15	blaOXA-1; blaCTX-M1/15
CARB021	UMC Dresden	Klebsiella pneumoniae	R	R	Klebsiella pneumoniae	khe; ihfA	blaKPC-2	blaKPC	blaOXA-9	blaOXA-9
CARB022	UMC Dresden	Klebsiella pneumoniae	R	R	Klebsiella pneumoniae	khe; ihfA	blaKPC-2	blaKPC	blaOXA-9	blaOXA-9
CARB023	UMC Dresden	Klebsiella pneumoniae	R	R	Klebsiella pneumoniae	khe; ihfA	blaKPC-2	blaKPC	blaOXA-9	blaOXA-9
CARB025	UMC Dresden	Klebsiella pneumoniae	R	R	Klebsiella pneumoniae	khe; ihfA	blaVIM-4	blaVIM-1/4	blaOXA-1; blaCTX-M1/15	blaOXA-1; blaCTX-M1/15
CARB030	UMC Dresden	Klebsiella pneumoniae	R	R	Klebsiella pneumoniae	khe; ihfA	blaVIM-1	blaVIM-1/4	-	-
CARB031	UMC Dresden	Escherichia coli	R	R	Escherichia coli	gad; dnaE; ihfA	blaOXA-162	blaOXA-48 (blaOXA-162)	-	-
CARB032	UMC Dresden	Klebsiella pneumoniae	R	R	Klebsiella pneumoniae	khe; ihfA	blaKPC-3	blaKPC	blaOXA-9	blaOXA-9
CARB036	UMC Dresden	Klebsiella pneumoniae	R	R	Klebsiella pneumoniae	khe; ihfA	blaKPC-2	blaKPC	blaOXA-9	blaOXA-9
CARB037	UMC Dresden	Klebsiella pneumoniae	R	R	Klebsiella pneumoniae	khe; ihfA	blaVIM-1	blaVIM-1/4	-	-
CARB038	UMC Dresden	Klebsiella pneumoniae	R	R	Klebsiella pneumoniae	khe; ihfA	blaKPC-2	blaKPC	blaOXA-9	blaOXA-9
CARB039	UMC Dresden	Kebsiella oxytoca	R	R	Kebsiella oxytoca	ihfA	blaVIM-1	blaVIM-1/4	-	-
CARB040	UMC Dresden	Klebsiella pneumoniae	R	R	Klebsiella pneumoniae	khe; ihfA	blaVIM-4	blaVIM-1/4	blaOXA-1; blaCTX-M1/15	blaOXA-1; blaCTX-M1/15
CARB041	UMC Dresden	Acinetobacter baumannii	R	R	Acinetobacter baumannii	pld ; efp; basC	blaOXA-23	blaOXA-23	blaOXA-51	blaOXA-51
CARB042	UMC Dresden	Acinetobacter baumannii	R	R	Acinetobacter baumannii	basC; efp	blaGIM-1	blaGIM	-	-
CARB045	UMC Dresden	Acinetobacter baumannii	R	R	Acinetobacter baumannii	pld ; efp; basC	blaOXA-23	blaOXA-23	blaOXA-51	blaOXA-51
CARB046	UMC Dresden	Acinetobacter baumannii	R	R	Acinetobacter baumannii	basC; efp; pld	blaOXA-23	blaOXA-23	blaOXA-51	blaOXA-51
CARB048	UMC Dresden	Acinetobacter baumannii	R	R	Acinetobacter baumannii	basC; efp; pld	blaOXA-23	n.d.	blaOXA-51; blaOXA-58	blaOXA-51; blaOXA-58
CARB049	UMC Dresden	Acinetobacter baumannii	R	R	Acinetobacter baumannii	basC; efp; pld	blaOXA-23	blaOXA-23	blaOXA-51	blaOXA-51
CARB050	UMC Dresden	Acinetobacter baumannii	R	R	Acinetobacter baumannii	basC; efp; pld	blaOXA-72	blaOXA-40 (blaOXA-72)	blaOXA-51	blaOXA-51
CARB051	UMC Dresden	Acinetobacter baumannii	R	R	Acinetobacter baumannii	basC; efp; pld	blaOXA-72	blaOXA-40 (blaOXA-72)	blaOXA-51	blaOXA-51
CARB052	UMC Dresden	Acinetobacter baumannii	R	R	Acinetobacter baumannii	basC; efp; pld	blaOXA-23	blaOXA-23	blaOXA-51	blaOXA-51
CARB053	UMC Dresden	Acinetobacter baumannii	R	R	Acinetobacter baumannii	basC; efp; pld	blaOXA-23	blaOXA-23	blaOXA-51	blaOXA-51
CARB054	UMC Dresden	Klebsiella pneumoniae	R	R	Klebsiella pneumoniae	khe; ihfA	blaOXA-48	blaOXA-48	blaOXA-1	blaOXA-1
CARB055	UMC Dresden	Acinetobacter baumannii	R	R	Acinetobacter baumannii	basC; efp; pld	blaOXA-72	blaOXA-40 (blaOXA-72)	blaOXA-51	blaOXA-51
CARB056	UMC Dresden	Acinetobacter baumannii	R	R	Acinetobacter baumannii	basC; efp; pld	blaOXA-72	blaOXA-40 (blaOXA-72)	blaOXA-51	blaOXA-51
CARB057	UMC Dresden	Acinetobacter baumannii	R	R	Acinetobacter baumannii	basC; efp; pld	blaOXA-72	blaOXA-40 (blaOXA-72)	blaOXA-51	blaOXA-51
CARB058	UMC Dresden	Klebsiella pneumoniae	R	R	Klebsiella pneumoniae	khe; ihfA	blaOXA-48	blaOXA-48	blaOXA-1; blaOXA-9; blaCTX-M1/15	blaOXA-1; blaOXA-9; blaCTX-M1/15
CARB059	UMC Dresden	Acinetobacter baumannii	R	R	Acinetobacter baumannii	basC; efp; pld	blaOXA-23	blaOXA-23	blaOXA-51	blaOXA-51
CARB060	UMC Dresden	Klebsiella pneumoniae	R	R	n.d.	n.d.	blaKPC-2	blaKPC	blaOXA-9	blaOXA-9
CARB061	UMC Dresden	Klebsiella pneumoniae	R	R	n.d.	n.d.	blaKPC-2	blaKPC	-	-
CARB062	UMC Dresden	Acinetobacter baumannii	R	R	Acinetobacter baumannii	basC; efp; pld	blaGIM-1	blaGIM	blaOXA-51	blaOXA-51
CARB063	UMC Dresden	Klebsiella pneumoniae	R	R	Klebsiella pneumoniae	khe; ihfA	blaOXA-48	blaOXA-48	blaOXA-1; blaCTX-M1/15	blaOXA-1; blaCTX-M1/15
CARB064	UMC Dresden	Klebsiella pneumoniae	R	R	Klebsiella pneumoniae	khe; ihfA	blaKPC-2	blaKPC	blaOXA-9	blaOXA-9
CARB065	UMC Dresden	Klebsiella pneumoniae	R	R	Klebsiella pneumoniae	khe; ihfA	blaOXA-48	blaOXA-48	-	-
CARB066	UMC Dresden	Acinetobacter baumannii	R	R	Acinetobacter baumannii	basC; efp; pld	blaOXA-23	blaOXA-23	blaOXA-51	blaOXA-51
CARB068	UMC Dresden	Klebsiella pneumoniae	R	R	Klebsiella pneumoniae	khe; ihfA	blaOXA-48	blaOXA-48	blaOXA-1; blaCTX-M1/15	blaOXA-1; blaCTX-M1/15
CARB070	UMC Dresden	Kebsiella oxytoca	R	R	Kebsiella oxytoca	ihfA	blaVIM-1	blaVIM-1/4	-	-
CARB071	UMC Dresden	Acinetobacter baumannii	R	R	Acinetobacter baumannii	basC; efp; pld	blaOXA-23	blaOXA-23	blaOXA-51	blaOXA-51
CARB072	UMC Dresden	Klebsiella pneumoniae	R	R	Klebsiella pneumoniae	khe; ihfA	blaKPC-2	blaKPC	-	n.a.
CARB073	UMC Dresden	Klebsiella pneumoniae	R	R	Klebsiella pneumoniae	khe; ihfA	blaKPC-2	blaKPC	-	n.a.
CARB076	UMC Dresden	Acinetobacter baumannii	R	R	Acinetobacter baumannii	basC; efp; pld	blaOXA-23	blaOXA-23	blaOXA-51; blaOXA-58	blaOXA-51; blaOXA-58
CARB077	UMC Dresden	Klebsiella pneumoniae	R	R	Klebsiella pneumoniae	khe; ihfA	blaOXA-48	blaOXA-48	blaOXA-1; blaCTX-M1/15	blaOXA-1; blaCTX-M1/15
CARB078	UMC Dresden	Klebsiella pneumoniae	R	R	Klebsiella pneumoniae	khe; ihfA	blaKPC-2	blaKPC	-	-
CARB079	UMC Dresden	Klebsiella pneumoniae	R	R	Klebsiella pneumoniae	khe; ihfA	blaKPC-2	blaKPC	blaOXA-9	blaOXA-9
CARB080	UMC Dresden	Klebsiella pneumoniae	R	R	Klebsiella pneumoniae	khe; ihfA	blaKPC-2	blaKPC	-	-
CARB081	UMC Dresden	Klebsiella pneumoniae	R	R	Klebsiella pneumoniae	khe; ihfA	blaKPC-3	blaKPC	blaOXA-9	blaOXA-9
CARB084	UMC Dresden	Klebsiella pneumoniae	R	R	Klebsiella pneumoniae	khe; ihfA	blaKPC-2	blaKPC	-	-
CARB093	UMC Dresden	Acinetobacter baumannii	R	R	Acinetobacter baumannii	basC; efp; pld	blaOXA-23	blaOXA-23	blaOXA-51	blaOXA-51
CARB095	UMC Dresden	Escherichia coli	R	R	Escherichia coli	gad10; ihfA; dnaE	blaKPC-2	blaKPC	blaOXA-9	blaOXA-9
CARB097	UMC Dresden	Klebsiella pneumoniae	R	R	Klebsiella pneumoniae	khe; ihfA	blaOXA-181	n.d.	blaCTX-M1/15	blaCTX-M1/15
CARB100	UMC Dresden	Klebsiella pneumoniae	R	R	Klebsiella pneumoniae	khe; ihfA	blaKPC-3	blaKPC	blaOXA-9	blaOXA-9
CARB103	UMC Dresden	Klebsiella pneumoniae	R	R	Klebsiella pneumoniae	khe; ihfA	blaOXA-48	blaOXA-48	blaOXA-9	blaOXA-9
CARB104	UMC Dresden	Klebsiella pneumoniae	R	R	Klebsiella pneumoniae	khe	blaOXA-48	blaOXA-48	blaOXA-9	blaOXA-9
CARB109	UMC Dresden	Klebsiella pneumoniae	R	R	Klebsiella pneumoniae	khe; ihfA	blaOXA-48	blaOXA-48	blaOXA-9	blaOXA-9
CARB110	UMC Dresden	Klebsiella pneumoniae	R	R	Klebsiella pneumoniae	khe; ihfA	blaKPC-2	blaKPC	-	-
CARB111	UMC Dresden	Klebsiella pneumoniae	R	R	Klebsiella pneumoniae	khe; ihfA	blaOXA-48	blaOXA-48	blaOXA-9	blaOXA-9
CARB115	UMC Dresden	Klebsiella pneumoniae	R	R	Klebsiella pneumoniae	khe; ihfA	blaOXA-48	blaOXA-48	blaOXA-9	blaOXA-9
CARB116	UMC Dresden	Klebsiella pneumoniae	R	R	Klebsiella pneumoniae	khe; ihfA	blaOXA-48	blaOXA-48	-	-
CARB120	UMC Dresden	Klebsiella pneumoniae	R	R	Klebsiella pneumoniae	khe; ihfA	blaKPC-2	blaKPC	-	-
CARB122	UMC Dresden	Klebsiella pneumoniae	R	R	Klebsiella pneumoniae	khe; ihfA	blaKPC-3	blaKPC	blaOXA-9	blaOXA-9
CARB125	UMC Dresden	Klebsiella pneumoniae	R	R	Klebsiella pneumoniae	khe; ihfA	blaOXA-48	blaOXA-48	blaOXA-9	blaOXA-9
CARB127	UMC Dresden	Klebsiella pneumoniae	R	R	Klebsiella pneumoniae	khe; ihfA	blaOXA-48	blaOXA-48	-	-
CARB128	UMC Dresden	Acinetobacter baumannii	R	R	Acinetobacter baumannii	efp; basC; pld	blaVIM-2	blaVIM-2	-	-
CARB133	UMC Dresden	Klebsiella pneumoniae	R	R	Klebsiella pneumoniae	khe; ihfA	blaOXA-48	blaOXA-48	blaOXA-9	blaOXA-9
CARB134	UMC Dresden	Klebsiella pneumoniae	R	R	Klebsiella pneumoniae	khe; ihfA	blaOXA-48	blaOXA-48	-	-
CARB136	UMC Dresden	Klebsiella pneumoniae	R	R	Klebsiella pneumoniae	khe; ihfA	blaOXA-48	blaOXA-48	blaOXA-9	blaOXA-9
CARB137	UMC Dresden	Klebsiella pneumoniae	R	R	Klebsiella pneumoniae	khe; ihfA	blaOXA-48	blaOXA-48	blaOXA-9	blaOXA-9
CARB142	UMC Dresden	Klebsiella pneumoniae	R	R	Klebsiella pneumoniae	khe; ihfA	blaOXA-48	blaOXA-48	-	-
CARB143	UMC Dresden	Klebsiella pneumoniae	R	R	Klebsiella pneumoniae	khe; ihfA	blaOXA-48	blaOXA-48	-	-
CARB144	UMC Dresden	Klebsiella pneumoniae	R	R	Klebsiella pneumoniae	khe; ihfA	blaOXA-48	blaOXA-48	blaOXA-9	blaOXA-9
CARB146	UMC Dresden	Klebsiella pneumoniae	R	R	Klebsiella pneumoniae	khe; ihfA	blaOXA-48	blaOXA-48	blaOXA-9	blaOXA-9
CARB147	UMC Dresden	Klebsiella pneumoniae	R	R	Klebsiella pneumoniae	khe; ihfA	blaOXA-48	blaOXA-48	-	-
CARB149	UMC Dresden	Klebsiella pneumoniae	R	R	Klebsiella pneumoniae	khe; ihfA	blaOXA-48	blaOXA-48	-	-
CARB150	UMC Dresden	Klebsiella pneumoniae	R	R	Klebsiella pneumoniae	khe; ihfA	blaOXA-48	blaOXA-48	blaOXA-9	blaOXA-9
FRAO1	UMC Dresden	Klebsiella pneumoniae	R	R	Klebsiella pneumoniae	khe; ihfA	blaKPC	blaKPC	blaOXA-9	blaOXA-9
FRAO2	UMC Dresden	Klebsiella pneumoniae	R	R	Klebsiella pneumoniae	khe; ihfA	blaOXA-48	blaOXA-48	blaOXA-1; blaCTX-M1/15	blaOXA-1; blaCTX-M1/15
FRAO3	UMC Dresden	Klebsiella pneumoniae	R	R	Klebsiella pneumoniae	khe; ihfA	blaOXA-48	blaOXA-48	blaOXA-1; blaCTX-M1/15	blaOXA-1; blaCTX-M1/15
FRAO4	UMC Dresden	Klebsiella pneumoniae	R	R	Klebsiella pneumoniae	khe; ihfA	blaOXA-48	blaOXA-48	blaCTX-M1/15	blaCTX-M1/15
FRAO5	UMC Dresden	Klebsiella pneumoniae	R	R	Klebsiella pneumoniae	khe; ihfA	blaOXA-48	blaOXA-48	blaCTX-M1/15	blaCTX-M1/15
R134	UMC Dresden	Acinetobacter baumannii	R	R	Acinetobacter baumannii	pld ; efp; basC	blaNDM-1	blaNDM	blaOXA-51	blaOXA-51
R136	UMC Dresden	Acinetobacter baumannii	R	R	Acinetobacter baumannii	pld ; efp; basC	blaNDM-2	blaNDM	blaOXA-51	blaOXA-51
DSM24599	DSMZ	Pseudomonas aeruginosa	-	-	Pseudomonas aeruginosa	ecfX	blaVIM-2	blaVIM-2	-	-
DSM24600	DSMZ	Pseudomonas aeruginosa	-	-	Pseudomonas aeruginosa	ecfX	blaVIM-1	blaVIM-1/4	-	-
DSM25716	DSMZ	Pseudomonas aeruginosa	-	-	Pseudomonas aeruginosa	ecfX	blaVIM	blaVIM-2	-	-
UKJ003	UMC Jena	Acinetobacter baumannii	R	R	Acinetobacter baumannii	efp; pld; basC	blaOXA-72	blaOXA-40 (blaOXA-72)	blaOXA-51	blaOXA-51
UKJ004	UMC Jena	Acinetobacter baumannii	R	R	Acinetobacter baumannii	efp; pld; basC	blaOXA-51	blaOXA51	-	-
UKJ007	UMC Jena	Klebsiella pneumoniae	R	R	Klebsiella pneumoniae	khe; ihfA	blaKPC-2	blaKPC	blaOXA-9	blaOXA-9
UKJ008	UMC Jena	Klebsiella pneumoniae	R	R	Klebsiella pneumoniae	khe; ihfA	blaVIM-4	blaVIM-1/4	blaOXA-1; blaCTX-M1/15	blaOXA-1; blaCTX-M1/15
UKJ009	UMC Jena	Klebsiella pneumoniae	R	R	Klebsiella pneumoniae	khe; ihfA	blaKPC-3	blaKPC	blaOXA-9	blaOXA-9
UKJ010	UMC Jena	Klebsiella pneumoniae	R	R	Klebsiella pneumoniae	khe; ihfA	blaOXA-48	blaOXA-48	blaOXA-1; blaOXA-9; blaCTX-M1/15	blaOXA-1; blaOXA-9; CTX-M15
UKJ011	UMC Jena	Enterobacter cloacae	R	R	Enterobacter cloacae	ihfA; dnaE_613	blaOXA-48	blaOXA-48	blaOXA-1; blaCTX-M1/15	CTX-M15, blaOXA-1
UKJ012	UMC Jena	Acinetobacter baumannii	R	R	Acinetobacter baumannii	efp; pld; basC	blaOXA-58	blaOXA-58	blaOXA-51	blaOXA-51
UKJ013	UMC Jena	Escherichia coli	R	R	Escherichia coli	gad; dnaE; ihfA	blaNDM-1	blaNDM	blaOXA-1; blaOXA-2; blaCTX-M1/15	blaOXA-1; blaOXA-2; CTX-M15
UKJ015	UMC Jena	Acinetobacter baumannii	R	R	Acinetobacter baumannii	efp; pld; basC	blaNDM-1	blaNDM	blaOXA-51	blaOXA-51
UKJ017	UMC Jena	Acinetobacter baumannii	R	R	Acinetobacter baumannii	efp; pld; basC	blaOXA-72	blaOXA-40 (blaOXA-72)	blaOXA-51	blaOXA-51
UKJ020	UMC Jena	Acinetobacter baumannii	R	R	Acinetobacter baumannii	efp; pld; basC	blaOXA-23	blaOXA-23	blaOXA-51	blaOXA-51
UKJ021	UMC Jena	Klebsiella pneumoniae	R	R	Klebsiella pneumoniae	khe; ihfA	blaNDM-1	blaNDM	blaOXA-1; blaOXA-9; blaCTX-M1/15	blaOXA-1; blaOXA-9; CTX-M15
UKJ022	UMC Jena	Pseudomonas aeruginosa	R	R	Pseudomonas aeruginosa	ecfX	blaIMP	blaIMP	-	-
106817	Pasteur	Pseudomonas aeruginosa	-	-	Pseudomonas aeruginosa	ecfX	blaVIM-2	blaVIM-2	-	-
WH001	FLI	Citrobacter braakii		S	Citrobacter braakii	cfa; dnaE; ihfA	-	-	-	-				nur SpeciesMarker Kontrolle
WH002	FLI	Citrobacter braakii		S	Citrobacter braakii	cfa; dnaE; ihfA	-	-	-	-				nur SpeciesMarker Kontrolle
DD001	UMC Dresden	Enterobacter cloacae		S	Enterobacter cloacae	dnaE; ihfA	-	-	-	-				nur SpeciesMarker Kontrolle
DD002	UMC Dresden	Enterobacter cloacae		S	Enterobacter cloacae	dnaE; ihfA	-	-	-	-				nur SpeciesMarker Kontrolle
NRZ-07576	RU Bochum	Pseudomonas aeruginosa	R	R	Pseudomonas aeruginosa	ecfX	blaIMP-2	blaIMP	blaOXA-2	blaOXA-2
NRZ-06356	RU Bochum	Enterobacter cloacae	R	R	Enterobacter cloacae	dnaE; ihfA	blaIMP-4	blaIMP	blaOXA-10	blaOXA-10
NRZ-00638	RU Bochum	Pseudomonas aeruginosa	R	R	Pseudomonas aeruginosa	ecfX	blaIMP-7	blaIMP	blaOXA-2	blaOXA-2
NRZ-00648	RU Bochum	Pseudomonas aeruginosa	R	R	Pseudomonas aeruginosa	ecfX	blaIMP-8	blaIMP	blaVIM; blaOXA-2; blaOXA-10	blaVIM; blaOXA-2; blaOXA-10
NRZ-02750	RU Bochum	Pseudomonas aeruginosa	R	R	Pseudomonas aeruginosa	ecfX	blaIMP-13	blaIMP	-	-
NRZ-02680	RU Bochum	Enterobacter cloacae	R	R	Enterobacter cloacae	dnaE; ihfA	blaIMP-14	blaIMP	-	-
NRZ-02148	RU Bochum	Pseudomonas aeruginosa	R	R	Pseudomonas aeruginosa	ecfX	blaIMP-15	blaIMP	-	-
NRZ-00196	RU Bochum	Pseudomonas aeruginosa	R	R	Pseudomonas aeruginosa	ecfX	blaIMP-16	blaIMP	blaOXA-1	blaOXA-1
NRZ-00156	RU Bochum	Pseudomonas aeruginosa	R	R	Pseudomonas aeruginosa	ecfX	blaIMP-31	blaIMP	blaOXA-10	blaOXA-10
