# Supplementary material for: Rapid Identification of Carbapenemase Genes in Gram-Negative Bacteria with an Oligonucleotide Microarray-Based Assay
Source: PLoS One. 2014 Jul 28;9(7):e102232. doi: 10.1371/journal.pone.0102232 (PMC4113224; doi:10.1371/journal.pone.0102232)
Supplement: Table S2 — Sequences of the used set of labeling primers for the linear extension PCR. (XLSX) [file pone.0102232.s002.xlsx]

## Sheet: Tabelle1
Supporting Information Table S2: Sequences of the used set of labeling primers for the linear extension PCR.
name	feature	hit_location	species	family
gad_11	gad	AE005174.2[1995979:1996000:r]	Escherichia coli	Enterobacteriaceae
lb:basC-721	basC-Abau	AB101202.1[17088:17108]	Acinetobacter baumannii	Moraxellaceae
lb:basC-722	basC-Abau	AB101202.1[16844:16865]	Acinetobacter baumannii	Moraxellaceae
lb:blaNDM-216	blaNDM	AB571289.1[132:148:r]	Escherichia coli	Enterobacteriaceae
lb:blaNDM-264	blaNDM	AB604953.1[178:194:r]	Escherichia coli	Enterobacteriaceae
lb:cfa-741	cfa2	ABWL02000026.1[204284:204304:r]	Citrobacter youngae	Enterobacteriaceae
lb:cfa-742	cfa2	ABWL02000026.1[205005:205024:r]	Citrobacter youngae	Enterobacteriaceae
lb:ecfX-371	ecfX-Paer	AAKV01000006.1[33658:33674:r]	Pseudomonas aeruginosa	Pseudomonadaceae
lb:ecfX-372	ecfX-Paer	AAKV01000006.1[34125:34141:r]	Pseudomonas aeruginosa	Pseudomonadaceae
lb:efp-301	efp-Abau	ACQB01000048.1[57071:57089:r]	Acinetobacter baumannii	Moraxellaceae
lb:efp-302	efp-Abau	ADCH01000037.1[116086:116109]	Acinetobacter pittii	Moraxellaceae
lb:khe-431	khe-Kpne	ACZD01000264.1[12230:12250]	Klebsiella pneumoniae	Enterobacteriaceae
lb:oqxA-343	oqxA	AB601770.1[179:195:r]	Escherichia coli	Enterobacteriaceae
lb:oqxA-347	oqxA	AB601770.1[668:688:r]	Escherichia coli	Enterobacteriaceae
lb:oqxB-311	oqxB	AB601770.1[1682:1701:r]	Escherichia coli	Enterobacteriaceae
lb:oqxB-312	oqxB	AB601770.1[3400:3417:r]	Escherichia coli	Enterobacteriaceae
lb:oxa23-363	oxa23	AF201828.2[858:877:r]	Acinetobacter baumannii	Moraxellaceae
lb:oxa-311	oxa10	AF043100.1[461:482:r]	Pseudomonas aeruginosa	Pseudomonadaceae
lb:oxa-312	oxa5	AF347074.1[2147:2173:r]	Pseudomonas aeruginosa	Pseudomonadaceae
lb:oxa-313	oxa5	AM932669.1[1185:1211:r]	Salmonella enterica	Enterobacteriaceae
lb:oxa-331	oxa2	AB188812.1[3462:3478:r]	Pseudomonas aeruginosa	Pseudomonadaceae
lb:oxa-361	oxa10	AF043100.1[599:616:r]	Pseudomonas aeruginosa	Pseudomonadaceae
lb:oxa-362	oxa5	AF347074.1[2280:2296:r]	Pseudomonas aeruginosa	Pseudomonadaceae
lb:pld-381	pld-Abau	ACQB01000089.1[3704:3726:r]	Acinetobacter baumannii	Moraxellaceae
lb:pld-382	pld-Abau	ABXK01000036.1[22431:22454]	Acinetobacter baumannii	Moraxellaceae
lb:vim-340	vim13	DQ365886.1[364:382:r]	Pseudomonas aeruginosa	Pseudomonadaceae
lb:vim-341	vim1	AB703468.1[475:491:r]	Klebsiella pneumoniae	Enterobacteriaceae
lb:vim-342	vim7	AJ536835.1[510:527:r]	Pseudomonas aeruginosa	Pseudomonadaceae
lb:vim-374	vim1	AB703468.1[628:644:r]	Klebsiella pneumoniae	Enterobacteriaceae
lb:vim-375	vim5	AY144612.1[518:533:r]	Klebsiella pneumoniae	Enterobacteriaceae
lb:vim-381	vim1	AF317511.1[764:782:r]	Pseudomonas aeruginosa	Pseudomonadaceae
lb:vim-382	vim2	AF191564.1[1892:1910:r]	Pseudomonas aeruginosa	Pseudomonadaceae
lb:vim-383	vim7	AJ536835.1[722:739:r]	Pseudomonas aeruginosa	Pseudomonadaceae
lb_blaKHM-1_651	blaKHM-1	AB364006.1[163:181:r]	Citrobacter freundii	Enterobacteriaceae
lb_dnaE_651_rv	dnaE	AE005174.2[210595:210612:r]	Escherichia coli	Enterobacteriaceae
lb_dnaE_652_rv	dnaE	AE005174.2[211908:211924:r]	Escherichia coli	Enterobacteriaceae
lb_gim1_651	gim1	AJ620678.1[1321:1341:r]	Pseudomonas aeruginosa	Pseudomonadaceae
lb_imp_651	imp10	AJ420864.1[490:508:r]	Pseudomonas putida	Pseudomonadaceae
lb_imp_652	imp11	AB074436.1[351:370:r]	Acinetobacter baumannii	Moraxellaceae
lb_imp_653	imp13	AJ512502.1[753:771:r]	Pseudomonas aeruginosa	Pseudomonadaceae
lb_imp_654	imp14	AY553332.1[743:763:r]	Pseudomonas aeruginosa	Pseudomonadaceae
lb_imp_655	imp5	AF290912.1[616:636:r]	Acinetobacter baumannii	Moraxellaceae
lb_imp_656	imp5	AY553333.1[729:750:r]	Pseudomonas aeruginosa	Pseudomonadaceae
lb_imp_657	imp1	AB010417.1[615:634:r]	Shigella flexneri	Enterobacteriaceae
lb_imp_658	imp18	AB587676.1[1987:2007:r]	Pseudomonas aeruginosa	Pseudomonadaceae
lb_imp_659	imp9	AY033653.3[3406:3425:r]	Pseudomonas aeruginosa	Pseudomonadaceae
lb_kpc4_651	blaKPC	AB557734.1[452:470:r]	Klebsiella pneumoniae	Enterobacteriaceae
lb_oxa_651	oxa23	AF201828.2[361:380:r]	Acinetobacter baumannii	Moraxellaceae
lb_oxa_652	oxa143	GQ861437.1[3149:3172:r]	Acinetobacter baumannii	Moraxellaceae
lb_oxa_653	oxa48	AY236073.2[2778:2799:r]	Klebsiella pneumoniae	Enterobacteriaceae
lb_oxa_654	oxa51	AFCZ02000002.1[1591664:1591682]	Acinetobacter baumannii	Moraxellaceae
lb_oxa_655	oxa54	AE014299.2[854789:854811:r]	Shewanella oneidensis	Shewanellaceae
lb_oxa_656	oxa55	AY066004.1[675:695:r]	Shewanella algae	Shewanellaceae
lb_oxa_657	oxa58	AY665723.1[3690:3711]	Acinetobacter baumannii	Moraxellaceae
lb_oxa_658	oxa60	AF525303.2[3043:3060:r]	Ralstonia pickettii	Burkholderiaceae
lb-blaIND-521	blaIND-CGB	AF339734.1[530:554:r]	Chryseobacterium gleum	Flavobacteriaceae
lb-blaIND-531	blaIND-6	AM087455.2[541:563:r]	Chryseobacterium indologenes	Flavobacteriaceae
lb-blaIND-541	blaIND-2	AB563173.1[413:431:r]	Chryseobacterium indologenes	Flavobacteriaceae
lb-blaIND-542	blaIND-025	AY504627.1[381:399:r]	Chryseobacterium indologenes	Flavobacteriaceae
lb-blaIND-543	blaIND-8	GU186044.1[420:440:r]	Chryseobacterium indologenes	Flavobacteriaceae
lb-blaIND-544	blaIND-4	AF219135.2[384:404:r]	Chryseobacterium indologenes	Flavobacteriaceae
lb-blaIND-551	blaIND-025	AY504627.1[466:483:r]	Chryseobacterium indologenes	Flavobacteriaceae
lb-blaIND-552	blaIND-3	AF219131.2[466:483:r]	Chryseobacterium indologenes	Flavobacteriaceae
lb-blaIND-553	blaIND-9	GU186045.1[500:519:r]	Chryseobacterium indologenes	Flavobacteriaceae
lb-blaIND-561	blaIND-EBR	AF416700.1[648:668:r]	Empedobacter brevis	Flavobacteriaceae
lb-imp-711	imp25	AY887066.1[830:852:r]	Acinetobacter baumannii	Moraxellaceae
lb-imp-712	imp35	JF816544.1[337:360:r]	Pseudomonas aeruginosa	Pseudomonadaceae
lb-imp-721	imp25	AY887066.1[1108:1130:r]	Acinetobacter baumannii	Moraxellaceae
lb-imp-722	imp11	AB074436.1[631:651:r]	Acinetobacter baumannii	Moraxellaceae
prim_ctxM1_10	ctxM1	AB059404.1[75:91:r]	Citrobacter koseri	Enterobacteriaceae
prim_ihfA_651_rv	ihfA-Esch	AE005174.2[2470422:2470446]	Escherichia coli	Enterobacteriaceae
prim_oxa1_20	oxa1	AB218659.1[520:540:r]	Salmonella enterica	Enterobacteriaceae
prim_oxa2_10	oxa2	AB188812.1[3115:3131:r]	Pseudomonas aeruginosa	Pseudomonadaceae
prim_oxa7_10	oxa10	AF043100.1[244:261:r]	Pseudomonas aeruginosa	Pseudomonadaceae
prim_oxa9_10	oxa9	AF034958.3[4386:4403:r]	Enterobacter aerogenes	Enterobacteriaceae
