# Supplementary material for: Rapid Identification of Carbapenemase Genes in Gram-Negative Bacteria with an Oligonucleotide Microarray-Based Assay
Source: PLoS One. 2014 Jul 28;9(7):e102232. doi: 10.1371/journal.pone.0102232 (PMC4113224; doi:10.1371/journal.pone.0102232)
Supplement: Table S3 — Probes spotted on the microarray. (XLSX) [file pone.0102232.s003.xlsx]

## Sheet: Tabelle1
Supporting information S3: Probes spotted on the microarray.
name	feature	hit_location	species	family
gad_10	gad	AE014075.1[1756928:1756950]	Escherichia coli	Enterobacteriaceae
hp_basC-391	basC-Abau	AB101202.1[17116:17146]	Acinetobacter baumannii	Moraxellaceae
hp_basC-392	basC-Abau	AB101202.1[16866:16893]	Acinetobacter baumannii	Moraxellaceae
hp_blaKHM-1_611	blaKHM-1	AB364006.1[111:139]	Citrobacter freundii	Enterobacteriaceae
hp_blaNDM-135	blaNDM	AB571289.1[105:131]	Escherichia coli	Enterobacteriaceae
hp_blaNDM-163	blaNDM	AB604953.1[149:174]	Escherichia coli	Enterobacteriaceae
hp_cfa-491	cfa2	ANAV01000025.1[15036:15062:r]	Citrobacter freundii	Enterobacteriaceae
hp_cfa-492	cfa2	ANAV01000025.1[14307:14331:r]	Citrobacter freundii	Enterobacteriaceae
hp_dnaE_612	dnaE	AE005174.2[210552:210579]	Escherichia coli	Enterobacteriaceae
hp_dnaE_613	dnaE	AE005174.2[211871:211892]	Escherichia coli	Enterobacteriaceae
hp_ecfX-231	ecfX-Paer	AAKV01000006.1[33631:33655]	Pseudomonas aeruginosa	Pseudomonadaceae
hp_ecfX-232	ecfX-Paer	AAKV01000006.1[34064:34089]	Pseudomonas aeruginosa	Pseudomonadaceae
hp_efp-321	efp-Abau	ACQB01000048.1[57019:57046]	Acinetobacter baumannii	Moraxellaceae
hp_efp-323	efp-Abau	AMST01000070.1[255118:255148]	Acinetobacter baumannii	Moraxellaceae
hp_gim1_611	gim1	AJ620678.1[1279:1305]	Pseudomonas aeruginosa	Pseudomonadaceae
hp_imp_611	imp10	AJ420864.1[435:463]	Pseudomonas putida	Pseudomonadaceae
hp_imp_612	imp11	AB074436.1[298:322]	Acinetobacter baumannii	Moraxellaceae
hp_imp_613	imp16	AJ584652.2[1324:1350]	Pseudomonas aeruginosa	Pseudomonadaceae
hp_imp_614	imp13	AJ512502.1[702:729]	Pseudomonas aeruginosa	Pseudomonadaceae
hp_imp_615	imp1	AB010417.1[564:592]	Shigella flexneri	Enterobacteriaceae
hp_imp_616	imp5	AF290912.1[565:592]	Acinetobacter baumannii	Moraxellaceae
hp_imp_617	imp4	AF244145.1[557:583]	Acinetobacter baumannii	Moraxellaceae
hp_khe-511	khe-Kpne	ACZD01000264.1[12263:12290]	Klebsiella pneumoniae	Enterobacteriaceae
hp_kpc4_611	blaKPC	AB557734.1[392:415]	Klebsiella pneumoniae	Enterobacteriaceae
hp_oqxA-252	oqxA	AB601770.1[142:167]	Escherichia coli	Enterobacteriaceae
hp_oqxA-253	oqxA	AB601770.1[640:665]	Escherichia coli	Enterobacteriaceae
hp_oqxB-220	oqxB	AB601770.1[1652:1677]	Escherichia coli	Enterobacteriaceae
hp_oqxB-221	oqxB	AB601770.1[3357:3383]	Escherichia coli	Enterobacteriaceae
hp_oxa_611	oxa23	AF201828.2[317:345]	Acinetobacter baumannii	Moraxellaceae
hp_oxa_612	oxa40	AF201826.1[208:236]	Acinetobacter baumannii	Moraxellaceae
hp_oxa_613	oxa48	AY236073.2[2721:2748]	Klebsiella pneumoniae	Enterobacteriaceae
hp_oxa_614	oxa51	AJ309734.2[191:219]	Acinetobacter baumannii	Moraxellaceae
hp_oxa_615	oxa54	AE014299.2[854751:854778]	Shewanella oneidensis	Shewanellaceae
hp_oxa_616	oxa55	AY066004.1[631:658]	Shewanella algae	Shewanellaceae
hp_oxa_617	oxa58	AY665723.1[3744:3768]	Acinetobacter baumannii	Moraxellaceae
hp_oxa_618	oxa60	AF525303.2[3008:3030]	Ralstonia pickettii	Burkholderiaceae
hp_oxa23-361	oxa23	AF201828.2[811:834]	Acinetobacter baumannii	Moraxellaceae
hp_oxa-421	oxa5	AF347074.1[2227:2256]	Pseudomonas aeruginosa	Pseudomonadaceae
hp_oxa-422	oxa10	AF043100.1[551:575]	Pseudomonas aeruginosa	Pseudomonadaceae
hp_oxa-423	oxa7	AF043381.1[1520:1544]	Pseudomonas aeruginosa	Pseudomonadaceae
hp_oxa-424	oxa7	X75562.1[709:735]	Escherichia coli	Enterobacteriaceae
hp_oxa-431	oxa10	AF060206.1[426:454]	Pseudomonas aeruginosa	Pseudomonadaceae
hp_oxa-432	oxa10	AF043100.1[425:454]	Pseudomonas aeruginosa	Pseudomonadaceae
hp_oxa-433	oxa7	AF043381.1[1393:1423]	Pseudomonas aeruginosa	Pseudomonadaceae
hp_oxa-434	oxa7	AF300984.1[347:375]	Pseudomonas aeruginosa	Pseudomonadaceae
hp_oxa-435	oxa7	AF231133.1[1798:1825]	Pseudomonas aeruginosa	Pseudomonadaceae
hp_oxa-436	oxa7	AF300984.1[345:375]	Pseudomonas aeruginosa	Pseudomonadaceae
hp_oxa-437	oxa7	FJ790516.1[1737:1764]	Pseudomonas aeruginosa	Pseudomonadaceae
hp_oxa-438	oxa7	AM412777.1[569:597]	Citrobacter freundii	Enterobacteriaceae
hp_oxa-439	oxa5	AF347074.1[2110:2140]	Pseudomonas aeruginosa	Pseudomonadaceae
hp_oxa-440	oxa5	AM932669.1[1147:1178]	Salmonella enterica	Enterobacteriaceae
hp_oxa-451	oxa2	GQ202693.1[1606:1627]	Pseudomonas aeruginosa	Pseudomonadaceae
hp_oxa-452	oxa2	AB188812.1[3392:3415]	Pseudomonas aeruginosa	Pseudomonadaceae
hp_oxa-453	oxa2	U63835.1[562:583]	Pseudomonas aeruginosa	Pseudomonadaceae
hp_oxa-454	oxa2	AF300985.1[399:423]	Pseudomonas aeruginosa	Pseudomonadaceae
hp_pld-281	pld-Abau	ABXK01000036.1[22888:22919]	Acinetobacter baumannii	Moraxellaceae
hp_pld-282	pld-Abau	ABXK01000036.1[22471:22501]	Acinetobacter baumannii	Moraxellaceae
hp_vim-226	vim1	AB703468.1[660:684]	Klebsiella pneumoniae	Enterobacteriaceae
hp_vim-227	vim2	AF191564.1[1867:1890]	Pseudomonas aeruginosa	Pseudomonadaceae
hp_vim-228	vim7	AJ536835.1[691:716]	Pseudomonas aeruginosa	Pseudomonadaceae
hp_vim-252	vim1	AB703468.1[570:596]	Klebsiella pneumoniae	Enterobacteriaceae
hp_vim-253	vim7	AJ536835.1[602:630]	Pseudomonas aeruginosa	Pseudomonadaceae
hp_vim-254	vim13	DQ365886.1[460:486]	Pseudomonas aeruginosa	Pseudomonadaceae
hp_vim-264	vim1	AB703468.1[442:465]	Klebsiella pneumoniae	Enterobacteriaceae
hp_vim-265	vim7	AJ536835.1[480:505]	Pseudomonas aeruginosa	Pseudomonadaceae
hp-blaIND-721	blaIND-CGB	AF339734.1[490:514]	Chryseobacterium gleum	Flavobacteriaceae
hp-blaIND-722	blaIND-8	GU186044.1[70:94]	Chryseobacterium indologenes	Flavobacteriaceae
hp-blaIND-731	blaIND-6	AM087455.2[505:531]	Chryseobacterium indologenes	Flavobacteriaceae
hp-blaIND-741	blaIND-2	AB563173.1[375:400]	Chryseobacterium indologenes	Flavobacteriaceae
hp-blaIND-742	blaIND-1	AB529520.1[343:371]	Chryseobacterium indologenes	Flavobacteriaceae
hp-blaIND-743	blaIND-4	AF219135.2[348:375]	Chryseobacterium indologenes	Flavobacteriaceae
hp-blaIND-751	blaIND-9	GU186045.1[451:480]	Chryseobacterium indologenes	Flavobacteriaceae
hp-blaIND-752	blaIND-025	AY504627.1[428:454]	Chryseobacterium indologenes	Flavobacteriaceae
hp-blaIND-753	blaIND-3	AF219131.2[429:456]	Chryseobacterium indologenes	Flavobacteriaceae
hp-blaIND-761	blaIND-EBR	AF416700.1[609:637]	Empedobacter brevis	Flavobacteriaceae
hp-imp-701	imp25	AY887066.1[774:800]	Acinetobacter baumannii	Moraxellaceae
hp-imp-702	imp35	JF816544.1[288:315]	Pseudomonas aeruginosa	Pseudomonadaceae
hp-imp-721	imp25	AY887066.1[1048:1076]	Acinetobacter baumannii	Moraxellaceae
hp-imp-722	imp35	JF816544.1[558:583]	Pseudomonas aeruginosa	Pseudomonadaceae
prob_ctxM1_11	ctxM1	AB059404.1[48:73]	Citrobacter koseri	Enterobacteriaceae
prob_ctxM1_12	ctxM1	AB098539.1[109:132]	Escherichia coli	Enterobacteriaceae
prob_ihfA_611	ihfA-Esch	AE005174.2[2470464:2470491]	Escherichia coli	Enterobacteriaceae
prob_oxa1_21	oxa1	AB218659.1[467:493]	Salmonella enterica	Enterobacteriaceae
prob_oxa2_11	oxa2	AB188812.1[3087:3110]	Pseudomonas aeruginosa	Pseudomonadaceae
prob_oxa7_11	oxa10	AF043100.1[193:220]	Pseudomonas aeruginosa	Pseudomonadaceae
prob_oxa9_11	oxa9	AF034958.3[4350:4375]	Enterobacter aerogenes	Enterobacteriaceae
