# Supplementary material for: Rapid Identification of Carbapenemase Genes in Gram-Negative Bacteria with an Oligonucleotide Microarray-Based Assay
Source: PLoS One. 2014 Jul 28;9(7):e102232. doi: 10.1371/journal.pone.0102232 (PMC4113224; doi:10.1371/journal.pone.0102232)
Supplement: Table S4 — Primer and probe distance and matching within the target sequences. (XLSX) [file pone.0102232.s004.xlsx]

## Sheet: Sheet1
Supporting Information Table S4: Primer and probe distance and matching within the target sequences.
probe	probe_mismatches	distance	primer	primer_mismatches	acc.vers
hp-blaIND-721	0	15	lb-blaIND-521	0	AF339734.1
hp-blaIND-721	0	15	lb-blaIND-521	0	EF672680.1
hp-blaIND-731	0	9	lb-blaIND-531	0	AM087455.2
hp-blaIND-741	0	12	lb-blaIND-541	0	AB563173.1
hp-blaIND-741	0	12	lb-blaIND-541	0	AF219127.1
hp-blaIND-741	0	12	lb-blaIND-541	0	AF219128.2
hp-blaIND-741	0	12	lb-blaIND-541	0	AF219129.2
hp-blaIND-741	0	12	lb-blaIND-541	0	AF219130.1
hp-blaIND-741	0	12	lb-blaIND-541	0	EF394438.1
hp-blaIND-741	0	12	lb-blaIND-541	0	EF394439.1
hp-blaIND-741	0	12	lb-blaIND-541	0	EF672681.1
hp-blaIND-741	0	12	lb-blaIND-541	0	GU186042.1
hp-blaIND-741	0	12	lb-blaIND-541	0	HM245379.1
hp-blaIND-741	0	12	lb-blaIND-541	0	HM245380.1
hp-blaIND-741	0	12	lb-blaIND-541	0	HM245381.1
hp-blaIND-742	0	9	lb-blaIND-542	0	AB529520.1
hp-blaIND-742	0	9	lb-blaIND-542	0	AF099139.1
hp-blaIND-742	0	9	lb-blaIND-542	0	EF394436.1
hp-blaIND-742	0	9	lb-blaIND-542	0	EF394437.1
hp-blaIND-742	0	94	lb-blaIND-551	0	AB529520.1
hp-blaIND-742	0	94	lb-blaIND-551	0	AF099139.1
hp-blaIND-742	0	94	lb-blaIND-551	0	EF394436.1
hp-blaIND-742	0	94	lb-blaIND-551	0	EF394437.1
hp-blaIND-743	0	8	lb-blaIND-544	0	AF219135.2
hp-blaIND-751	0	19	lb-blaIND-553	0	GU186045.1
hp-blaIND-752	0	11	lb-blaIND-551	0	AY504627.1
hp-blaIND-752	0	11	lb-blaIND-551	0	EF394440.1
hp-blaIND-753	0	9	lb-blaIND-552	0	AF219131.2
hp-blaIND-753	0	9	lb-blaIND-552	0	AF219132.1
hp-blaIND-753	0	9	lb-blaIND-552	0	AF219133.2
hp-blaIND-753	0	9	lb-blaIND-552	0	AF219134.1
hp-blaIND-753	0	9	lb-blaIND-552	0	GU186043.1
hp-blaIND-753	0	9	lb-blaIND-552	0	HM367709.1
hp-blaIND-761	0	10	lb-blaIND-561	0	AF416700.1
hp-imp-701	0	29	lb-imp-711	0	AY887066.1
hp-imp-701	0	29	lb-imp-711	0	EF125010.1
hp-imp-701	0	29	lb-imp-711	0	EU686387.1
hp-imp-701	0	29	lb-imp-711	0	GQ288397.1
hp-imp-701	0	29	lb-imp-711	0	JF731030.1
hp-imp-702	0	21	lb-imp-712	0	JF816544.1
hp-imp-702	0	21	lb-imp-712	0	JQ432564.1
hp-imp-721	0	31	lb-imp-721	0	AY887066.1
hp-imp-721	0	31	lb-imp-721	0	EF125010.1
hp-imp-721	0	31	lb-imp-721	0	EU686387.1
hp-imp-721	0	31	lb-imp-721	0	GQ288397.1
hp-imp-721	0	31	lb-imp-721	0	JF731030.1
hp-imp-722	0	31	lb-imp-722	0	JF816544.1
hp-imp-722	0	31	lb-imp-722	0	JQ432564.1
hp_basC-391	0	7	lb:basC-721	0	AB101202.1
hp_basC-391	0	7	lb:basC-721	0	ABXK01000012.1
hp_basC-391	0	7	lb:basC-721	0	ACQB01000048.1
hp_basC-391	0	7	lb:basC-721	0	ACYQ02000082.1
hp_basC-391	0	7	lb:basC-721	0	ACYR02000085.1
hp_basC-391	0	7	lb:basC-721	0	ACYS02000174.1
hp_basC-391	0	7	lb:basC-721	0	ADCH01000037.1
hp_basC-391	0	7	lb:basC-721	0	ADGZ01000035.1
hp_basC-391	0	7	lb:basC-721	0	ADHA01000211.1
hp_basC-391	0	7	lb:basC-721	0	ADHB01000093.1
hp_basC-391	0	7	lb:basC-721	0	AEOW01001420.1
hp_basC-391	0	7	lb:basC-721	0	AEOX01000001.1
hp_basC-391	0	7	lb:basC-721	0	AEOY01000051.1
hp_basC-391	0	7	lb:basC-721	0	AEOZ01000065.1
hp_basC-391	0	7	lb:basC-721	0	AEPA01000314.1
hp_basC-391	0	7	lb:basC-721	0	AEPK01000051.1
hp_basC-391	0	7	lb:basC-721	0	AEPL01000021.1
hp_basC-391	0	7	lb:basC-721	0	AEPM01000033.1
hp_basC-391	0	7	lb:basC-721	0	AERY01000079.1
hp_basC-391	0	7	lb:basC-721	0	AERZ01000060.1
hp_basC-391	0	7	lb:basC-721	0	AFCZ02000002.1
hp_basC-391	0	7	lb:basC-721	0	AFDA02000003.1
hp_basC-391	0	7	lb:basC-721	0	AFDB02000002.1
hp_basC-391	0	7	lb:basC-721	0	AFDK01000002.1
hp_basC-391	0	7	lb:basC-721	0	AFDL01000002.1
hp_basC-391	0	7	lb:basC-721	0	AFDM01000008.1
hp_basC-391	0	7	lb:basC-721	0	AFDN01000001.1
hp_basC-391	0	7	lb:basC-721	0	AFDO01000003.1
hp_basC-391	0	7	lb:basC-721	0	AFSZ01000043.1
hp_basC-391	0	7	lb:basC-721	0	AFTA01000053.1
hp_basC-391	0	7	lb:basC-721	0	AFTB01000097.1
hp_basC-391	0	7	lb:basC-721	0	AFTC01000154.1
hp_basC-391	0	7	lb:basC-721	0	AGFH01000019.1
hp_basC-391	0	7	lb:basC-721	0	AHAG01000033.1
hp_basC-391	0	7	lb:basC-721	0	AHAH01000032.1
hp_basC-391	0	7	lb:basC-721	0	AHAI01000041.1
hp_basC-391	0	7	lb:basC-721	0	AHAJ01000038.1
hp_basC-391	0	7	lb:basC-721	0	AIEE01000073.1
hp_basC-391	0	7	lb:basC-721	0	AIEF01000042.1
hp_basC-391	0	7	lb:basC-721	0	AIEG01000337.1
hp_basC-391	0	7	lb:basC-721	0	AIEH01000015.1
hp_basC-391	0	7	lb:basC-721	0	AIEK01000166.1
hp_basC-391	0	7	lb:basC-721	0	AKAQ01000007.1
hp_basC-391	0	7	lb:basC-721	0	AKAS01000011.1
hp_basC-391	0	7	lb:basC-721	0	AKAT01000010.1
hp_basC-391	0	7	lb:basC-721	0	ALAL01000006.1
hp_basC-391	0	7	lb:basC-721	0	ALAM01000029.1
hp_basC-391	0	7	lb:basC-721	0	ALII01000007.1
hp_basC-391	0	7	lb:basC-721	0	ALOH01000012.1
hp_basC-391	0	7	lb:basC-721	0	ALXD01000037.1
hp_basC-391	0	7	lb:basC-721	0	AMDE01000034.1
hp_basC-391	0	7	lb:basC-721	0	AMDF01000051.1
hp_basC-391	0	7	lb:basC-721	0	AMDQ01000125.1
hp_basC-391	0	7	lb:basC-721	0	AMDR01000064.1
hp_basC-391	0	7	lb:basC-721	0	AMEI01000025.1
hp_basC-391	0	7	lb:basC-721	0	AMEJ01000025.1
hp_basC-391	0	7	lb:basC-721	0	AMFH01000026.1
hp_basC-391	0	7	lb:basC-721	0	AMFI01000006.1
hp_basC-391	0	7	lb:basC-721	0	AMFK01000071.1
hp_basC-391	0	7	lb:basC-721	0	AMFL01000040.1
hp_basC-391	0	7	lb:basC-721	0	AMFS01000087.1
hp_basC-391	0	7	lb:basC-721	0	AMFT01000059.1
hp_basC-391	0	7	lb:basC-721	0	AMFV01000024.1
hp_basC-391	0	7	lb:basC-721	0	AMFY01000009.1
hp_basC-391	0	7	lb:basC-721	0	AMGE01000002.1
hp_basC-391	0	7	lb:basC-721	0	AMGF01000017.1
hp_basC-391	0	7	lb:basC-721	0	AMGG01000072.1
hp_basC-391	0	7	lb:basC-721	0	AMGH01000010.1
hp_basC-391	0	7	lb:basC-721	0	AMGR01000048.1
hp_basC-391	0	7	lb:basC-721	0	AMGS01000053.1
hp_basC-391	0	7	lb:basC-721	0	AMHA01000122.1
hp_basC-391	0	7	lb:basC-721	0	AMHB01000156.1
hp_basC-391	0	7	lb:basC-721	0	AMHC01000300.1
hp_basC-391	0	7	lb:basC-721	0	AMHD01000144.1
hp_basC-391	0	7	lb:basC-721	0	AMHE01000171.1
hp_basC-391	0	7	lb:basC-721	0	AMHF01000087.1
hp_basC-391	0	7	lb:basC-721	0	AMHG01000116.1
hp_basC-391	0	7	lb:basC-721	0	AMHH01000253.1
hp_basC-391	0	7	lb:basC-721	0	AMHI01000018.1
hp_basC-391	0	7	lb:basC-721	0	AMHJ01000053.1
hp_basC-391	0	7	lb:basC-721	0	AMHK01000121.1
hp_basC-391	0	7	lb:basC-721	0	AMHL01000073.1
hp_basC-391	0	7	lb:basC-721	0	AMHM01000018.1
hp_basC-391	0	7	lb:basC-721	0	AMHN01000050.1
hp_basC-391	0	7	lb:basC-721	0	AMHO01000138.1
hp_basC-391	0	7	lb:basC-721	0	AMHP01000051.1
hp_basC-391	0	7	lb:basC-721	0	AMHQ01000064.1
hp_basC-391	0	7	lb:basC-721	0	AMHR01000183.1
hp_basC-391	0	7	lb:basC-721	0	AMHS01000046.1
hp_basC-391	0	7	lb:basC-721	0	AMHT01000069.1
hp_basC-391	0	7	lb:basC-721	0	AMHU01000171.1
hp_basC-391	0	7	lb:basC-721	0	AMHV01000042.1
hp_basC-391	0	7	lb:basC-721	0	AMHW01000127.1
hp_basC-391	0	7	lb:basC-721	0	AMHX01000075.1
hp_basC-391	0	7	lb:basC-721	0	AMHY01000006.1
hp_basC-391	0	7	lb:basC-721	0	AMHZ01000076.1
hp_basC-391	0	7	lb:basC-721	0	AMIA01000093.1
hp_basC-391	0	7	lb:basC-721	0	AMIB01000036.1
hp_basC-391	0	7	lb:basC-721	0	AMID01000040.1
hp_basC-391	0	7	lb:basC-721	0	AMIE01000012.1
hp_basC-391	0	7	lb:basC-721	0	AMIF01000171.1
hp_basC-391	0	7	lb:basC-721	0	AMIG01000052.1
hp_basC-391	0	7	lb:basC-721	0	AMIH01000157.1
hp_basC-391	0	7	lb:basC-721	0	AMII01000117.1
hp_basC-391	0	7	lb:basC-721	0	AMIJ01000141.1
hp_basC-391	0	7	lb:basC-721	0	AMIK01000038.1
hp_basC-391	0	7	lb:basC-721	0	AMIL01000079.1
hp_basC-391	0	7	lb:basC-721	0	AMIM01000088.1
hp_basC-391	0	7	lb:basC-721	0	AMIN01000095.1
hp_basC-391	0	7	lb:basC-721	0	AMIO01000074.1
hp_basC-391	0	7	lb:basC-721	0	AMIP01000129.1
hp_basC-391	0	7	lb:basC-721	0	AMIQ01000072.1
hp_basC-391	0	7	lb:basC-721	0	AMIR01000035.1
hp_basC-391	0	7	lb:basC-721	0	AMIS01000010.1
hp_basC-391	0	7	lb:basC-721	0	AMIT01000037.1
hp_basC-391	0	7	lb:basC-721	0	AMIU01000064.1
hp_basC-391	0	7	lb:basC-721	0	AMIV01000146.1
hp_basC-391	0	7	lb:basC-721	0	AMJL01000207.1
hp_basC-391	0	7	lb:basC-721	0	AMJN01000014.1
hp_basC-391	0	7	lb:basC-721	0	AMJO01000042.1
hp_basC-391	0	7	lb:basC-721	0	AMST01000070.1
hp_basC-391	0	7	lb:basC-721	0	AMSW01000173.1
hp_basC-391	0	7	lb:basC-721	0	AMSX01000087.1
hp_basC-391	0	7	lb:basC-721	0	AMSY01000029.1
hp_basC-391	0	7	lb:basC-721	0	AMSZ01000017.1
hp_basC-391	0	7	lb:basC-721	0	AMTA01000043.1
hp_basC-391	0	7	lb:basC-721	0	AMTB01000006.1
hp_basC-391	0	7	lb:basC-721	0	AMZS01000014.1
hp_basC-391	0	7	lb:basC-721	0	AMZT01000045.1
hp_basC-391	0	7	lb:basC-721	0	AMZU01000123.1
hp_basC-391	0	7	lb:basC-721	0	AY571146.1
hp_basC-391	0	7	lb:basC-721	0	CP000521.1
hp_basC-391	0	7	lb:basC-721	0	CP000863.1
hp_basC-391	0	7	lb:basC-721	0	CP001172.1
hp_basC-391	0	7	lb:basC-721	0	CP001182.1
hp_basC-391	0	7	lb:basC-721	0	CP001921.1
hp_basC-391	0	7	lb:basC-721	0	CP001937.1
hp_basC-391	0	7	lb:basC-721	0	CP002177.1
hp_basC-391	0	7	lb:basC-721	0	CP002522.2
hp_basC-391	0	7	lb:basC-721	0	CP003500.1
hp_basC-391	0	7	lb:basC-721	0	CP003856.1
hp_basC-391	0	7	lb:basC-721	0	CU459141.1
hp_basC-392	0	0	lb:basC-722	0	AB101202.1
hp_basC-392	0	0	lb:basC-722	0	ABXK01000012.1
hp_basC-392	0	0	lb:basC-722	0	ACQB01000048.1
hp_basC-392	0	0	lb:basC-722	0	ACYQ02000082.1
hp_basC-392	0	0	lb:basC-722	0	ACYR02000085.1
hp_basC-392	0	0	lb:basC-722	0	ACYS02000174.1
hp_basC-392	0	0	lb:basC-722	0	ADGZ01000035.1
hp_basC-392	0	0	lb:basC-722	0	ADHA01000211.1
hp_basC-392	0	0	lb:basC-722	0	ADHB01000093.1
hp_basC-392	0	0	lb:basC-722	0	AEOW01001420.1
hp_basC-392	0	0	lb:basC-722	0	AEOX01000001.1
hp_basC-392	0	0	lb:basC-722	0	AEOY01000051.1
hp_basC-392	0	0	lb:basC-722	0	AEOZ01000065.1
hp_basC-392	0	0	lb:basC-722	0	AEPA01000314.1
hp_basC-392	0	0	lb:basC-722	0	AEPK01000051.1
hp_basC-392	0	0	lb:basC-722	0	AEPL01000021.1
hp_basC-392	0	0	lb:basC-722	0	AEPM01000033.1
hp_basC-392	0	0	lb:basC-722	0	AERY01000079.1
hp_basC-392	0	0	lb:basC-722	0	AERZ01000060.1
hp_basC-392	0	0	lb:basC-722	0	AFCZ02000002.1
hp_basC-392	0	0	lb:basC-722	0	AFDA02000003.1
hp_basC-392	0	0	lb:basC-722	0	AFDB02000002.1
hp_basC-392	0	0	lb:basC-722	0	AFDK01000002.1
hp_basC-392	0	0	lb:basC-722	0	AFDL01000002.1
hp_basC-392	0	0	lb:basC-722	0	AFDM01000008.1
hp_basC-392	0	0	lb:basC-722	0	AFDN01000001.1
hp_basC-392	0	0	lb:basC-722	0	AFDO01000003.1
hp_basC-392	0	0	lb:basC-722	0	AFSZ01000043.1
hp_basC-392	0	0	lb:basC-722	0	AFTA01000053.1
hp_basC-392	0	0	lb:basC-722	0	AFTB01000097.1
hp_basC-392	0	0	lb:basC-722	0	AFTC01000154.1
hp_basC-392	0	0	lb:basC-722	0	AHAG01000033.1
hp_basC-392	0	0	lb:basC-722	0	AHAH01000032.1
hp_basC-392	0	0	lb:basC-722	0	AHAI01000041.1
hp_basC-392	0	0	lb:basC-722	0	AHAJ01000038.1
hp_basC-392	0	0	lb:basC-722	0	AIEG01000337.1
hp_basC-392	0	0	lb:basC-722	0	AIEH01000015.1
hp_basC-392	0	0	lb:basC-722	0	AIEK01000166.1
hp_basC-392	0	0	lb:basC-722	0	AKAQ01000007.1
hp_basC-392	0	0	lb:basC-722	0	AKAS01000011.1
hp_basC-392	0	0	lb:basC-722	0	AKAT01000010.1
hp_basC-392	0	0	lb:basC-722	0	ALAL01000006.1
hp_basC-392	0	0	lb:basC-722	0	ALAM01000029.1
hp_basC-392	0	0	lb:basC-722	0	ALII01000007.1
hp_basC-392	0	0	lb:basC-722	0	ALXD01000037.1
hp_basC-392	0	0	lb:basC-722	0	AMDE01000034.1
hp_basC-392	0	0	lb:basC-722	0	AMDF01000051.1
hp_basC-392	0	0	lb:basC-722	0	AMDQ01000125.1
hp_basC-392	0	0	lb:basC-722	0	AMDR01000064.1
hp_basC-392	0	0	lb:basC-722	0	AMEI01000025.1
hp_basC-392	0	0	lb:basC-722	0	AMEJ01000025.1
hp_basC-392	0	0	lb:basC-722	0	AMFH01000026.1
hp_basC-392	0	0	lb:basC-722	0	AMFI01000006.1
hp_basC-392	0	0	lb:basC-722	0	AMFK01000071.1
hp_basC-392	0	0	lb:basC-722	0	AMFL01000040.1
hp_basC-392	0	0	lb:basC-722	0	AMFS01000087.1
hp_basC-392	0	0	lb:basC-722	0	AMFT01000059.1
hp_basC-392	0	0	lb:basC-722	0	AMFV01000024.1
hp_basC-392	0	0	lb:basC-722	0	AMFY01000009.1
hp_basC-392	0	0	lb:basC-722	0	AMGE01000002.1
hp_basC-392	0	0	lb:basC-722	0	AMGF01000017.1
hp_basC-392	0	0	lb:basC-722	0	AMGG01000072.1
hp_basC-392	0	0	lb:basC-722	0	AMGH01000010.1
hp_basC-392	0	0	lb:basC-722	0	AMGR01000048.1
hp_basC-392	0	0	lb:basC-722	0	AMGS01000053.1
hp_basC-392	0	0	lb:basC-722	0	AMHA01000122.1
hp_basC-392	0	0	lb:basC-722	0	AMHB01000156.1
hp_basC-392	0	0	lb:basC-722	0	AMHC01000300.1
hp_basC-392	0	0	lb:basC-722	0	AMHD01000144.1
hp_basC-392	0	0	lb:basC-722	0	AMHE01000171.1
hp_basC-392	0	0	lb:basC-722	0	AMHF01000087.1
hp_basC-392	0	0	lb:basC-722	0	AMHG01000116.1
hp_basC-392	0	0	lb:basC-722	0	AMHH01000253.1
hp_basC-392	0	0	lb:basC-722	0	AMHI01000018.1
hp_basC-392	0	0	lb:basC-722	0	AMHJ01000053.1
hp_basC-392	0	0	lb:basC-722	0	AMHK01000121.1
hp_basC-392	0	0	lb:basC-722	0	AMHL01000073.1
hp_basC-392	0	0	lb:basC-722	0	AMHM01000018.1
hp_basC-392	0	0	lb:basC-722	0	AMHN01000050.1
hp_basC-392	0	0	lb:basC-722	0	AMHO01000138.1
hp_basC-392	0	0	lb:basC-722	0	AMHP01000051.1
hp_basC-392	0	0	lb:basC-722	0	AMHQ01000064.1
hp_basC-392	0	0	lb:basC-722	0	AMHR01000183.1
hp_basC-392	0	0	lb:basC-722	0	AMHS01000046.1
hp_basC-392	0	0	lb:basC-722	0	AMHT01000069.1
hp_basC-392	0	0	lb:basC-722	0	AMHU01000171.1
hp_basC-392	0	0	lb:basC-722	0	AMHV01000042.1
hp_basC-392	0	0	lb:basC-722	0	AMHW01000127.1
hp_basC-392	0	0	lb:basC-722	0	AMHX01000075.1
hp_basC-392	0	0	lb:basC-722	0	AMHY01000006.1
hp_basC-392	0	0	lb:basC-722	0	AMHZ01000076.1
hp_basC-392	0	0	lb:basC-722	0	AMIA01000093.1
hp_basC-392	0	0	lb:basC-722	0	AMIB01000036.1
hp_basC-392	0	0	lb:basC-722	0	AMID01000040.1
hp_basC-392	0	0	lb:basC-722	0	AMIE01000012.1
hp_basC-392	0	0	lb:basC-722	0	AMIF01000171.1
hp_basC-392	0	0	lb:basC-722	0	AMIG01000052.1
hp_basC-392	0	0	lb:basC-722	0	AMIH01000157.1
hp_basC-392	0	0	lb:basC-722	0	AMII01000117.1
hp_basC-392	0	0	lb:basC-722	0	AMIJ01000141.1
hp_basC-392	0	0	lb:basC-722	0	AMIK01000038.1
hp_basC-392	0	0	lb:basC-722	0	AMIL01000079.1
hp_basC-392	0	0	lb:basC-722	0	AMIM01000088.1
hp_basC-392	0	0	lb:basC-722	0	AMIN01000095.1
hp_basC-392	0	0	lb:basC-722	0	AMIO01000074.1
hp_basC-392	0	0	lb:basC-722	0	AMIP01000129.1
hp_basC-392	0	0	lb:basC-722	0	AMIQ01000072.1
hp_basC-392	0	0	lb:basC-722	0	AMIR01000035.1
hp_basC-392	0	0	lb:basC-722	0	AMIS01000010.1
hp_basC-392	0	0	lb:basC-722	0	AMIT01000037.1
hp_basC-392	0	0	lb:basC-722	0	AMIU01000064.1
hp_basC-392	0	0	lb:basC-722	0	AMIV01000146.1
hp_basC-392	0	0	lb:basC-722	0	AMJL01000207.1
hp_basC-392	0	0	lb:basC-722	0	AMJN01000014.1
hp_basC-392	0	0	lb:basC-722	0	AMJO01000042.1
hp_basC-392	0	0	lb:basC-722	0	AMSW01000173.1
hp_basC-392	0	0	lb:basC-722	0	AMSX01000087.1
hp_basC-392	0	0	lb:basC-722	0	AMSY01000029.1
hp_basC-392	0	0	lb:basC-722	0	AMSZ01000017.1
hp_basC-392	0	0	lb:basC-722	0	AMTA01000043.1
hp_basC-392	0	0	lb:basC-722	0	AMTB01000006.1
hp_basC-392	0	0	lb:basC-722	0	AMZS01000014.1
hp_basC-392	0	0	lb:basC-722	0	AMZT01000045.1
hp_basC-392	0	0	lb:basC-722	0	AMZU01000123.1
hp_basC-392	0	0	lb:basC-722	0	AY571146.1
hp_basC-392	0	0	lb:basC-722	0	CP000521.1
hp_basC-392	0	0	lb:basC-722	0	CP000863.1
hp_basC-392	0	0	lb:basC-722	0	CP001172.1
hp_basC-392	0	0	lb:basC-722	0	CP001182.1
hp_basC-392	0	0	lb:basC-722	0	CP001921.1
hp_basC-392	0	0	lb:basC-722	0	CP001937.1
hp_basC-392	0	0	lb:basC-722	0	CP002177.1
hp_basC-392	0	0	lb:basC-722	0	CP002522.2
hp_basC-392	0	0	lb:basC-722	0	CP003500.1
hp_basC-392	0	0	lb:basC-722	0	CP003856.1
hp_basC-392	0	0	lb:basC-722	0	CU459141.1
hp_blaKHM-1_611	0	23	lb_blaKHM-1_651	0	AB364006.1
hp_blaNDM-135	0	0	lb:blaNDM-216	0	AB571289.1
hp_blaNDM-135	0	0	lb:blaNDM-216	0	AB604953.1
hp_blaNDM-135	0	0	lb:blaNDM-216	0	AB604954.1
hp_blaNDM-135	0	0	lb:blaNDM-216	0	AP012208.1
hp_blaNDM-135	0	0	lb:blaNDM-216	0	FN396876.1
hp_blaNDM-135	0	0	lb:blaNDM-216	0	FR820590.1
hp_blaNDM-135	0	0	lb:blaNDM-216	0	FR820591.1
hp_blaNDM-135	0	0	lb:blaNDM-216	0	HM853678.1
hp_blaNDM-135	0	0	lb:blaNDM-216	0	HQ162469.1
hp_blaNDM-135	0	0	lb:blaNDM-216	0	HQ171206.1
hp_blaNDM-135	0	0	lb:blaNDM-216	0	HQ256747.1
hp_blaNDM-135	0	0	lb:blaNDM-216	0	HQ259057.1
hp_blaNDM-135	0	0	lb:blaNDM-216	0	HQ284042.1
hp_blaNDM-135	0	0	lb:blaNDM-216	0	HQ284043.1
hp_blaNDM-135	0	0	lb:blaNDM-216	0	HQ328085.1
hp_blaNDM-135	0	0	lb:blaNDM-216	0	HQ416416.1
hp_blaNDM-135	0	0	lb:blaNDM-216	0	HQ451074.1
hp_blaNDM-135	0	0	lb:blaNDM-216	0	HQ540390.1
hp_blaNDM-135	0	0	lb:blaNDM-216	0	HQ540391.1
hp_blaNDM-135	0	0	lb:blaNDM-216	0	HQ540392.1
hp_blaNDM-135	0	0	lb:blaNDM-216	0	HQ540393.1
hp_blaNDM-135	0	0	lb:blaNDM-216	0	HQ593669.1
hp_blaNDM-135	0	0	lb:blaNDM-216	0	HQ603057.1
hp_blaNDM-135	0	0	lb:blaNDM-216	0	HQ605724.1
hp_blaNDM-135	0	0	lb:blaNDM-216	0	HQ652608.1
hp_blaNDM-135	0	0	lb:blaNDM-216	0	HQ652609.1
hp_blaNDM-135	0	0	lb:blaNDM-216	0	HQ662552.1
hp_blaNDM-135	0	0	lb:blaNDM-216	0	HQ662553.1
hp_blaNDM-135	0	0	lb:blaNDM-216	0	HQ738352.1
hp_blaNDM-135	0	0	lb:blaNDM-216	0	HQ857107.1
hp_blaNDM-135	0	0	lb:blaNDM-216	0	HQ917683.1
hp_blaNDM-135	0	0	lb:blaNDM-216	0	JF431458.1
hp_blaNDM-135	0	0	lb:blaNDM-216	0	JF503991.1
hp_blaNDM-135	0	0	lb:blaNDM-216	0	JF702917.1
hp_blaNDM-135	0	0	lb:blaNDM-216	0	JF702918.1
hp_blaNDM-135	0	0	lb:blaNDM-216	0	JF703135.1
hp_blaNDM-135	0	0	lb:blaNDM-216	0	JF714412.1
hp_blaNDM-135	0	0	lb:blaNDM-216	0	JF785549.1
hp_blaNDM-135	0	0	lb:blaNDM-216	0	JF798499.1
hp_blaNDM-135	0	0	lb:blaNDM-216	0	JF798500.1
hp_blaNDM-135	0	0	lb:blaNDM-216	0	JF798501.1
hp_blaNDM-135	0	0	lb:blaNDM-216	0	JF798502.1
hp_blaNDM-135	0	0	lb:blaNDM-216	0	JF821215.1
hp_blaNDM-135	0	0	lb:blaNDM-216	0	JF826283.1
hp_blaNDM-135	0	0	lb:blaNDM-216	0	JF826284.1
hp_blaNDM-135	0	0	lb:blaNDM-216	0	JF826285.1
hp_blaNDM-135	0	0	lb:blaNDM-216	0	JF836807.1
hp_blaNDM-135	0	0	lb:blaNDM-216	0	JF838352.1
hp_blaNDM-135	0	0	lb:blaNDM-216	0	JF922606.1
hp_blaNDM-135	0	0	lb:blaNDM-216	0	JN104597.1
hp_blaNDM-135	0	0	lb:blaNDM-216	0	JN112341.1
hp_blaNDM-135	0	0	lb:blaNDM-216	0	JN157767.1
hp_blaNDM-135	0	0	lb:blaNDM-216	0	JN157804.1
hp_blaNDM-135	0	0	lb:blaNDM-216	0	JN255858.1
hp_blaNDM-135	0	0	lb:blaNDM-216	0	JN255859.1
hp_blaNDM-135	0	0	lb:blaNDM-216	0	JN255860.1
hp_blaNDM-135	0	0	lb:blaNDM-216	0	JN420336.1
hp_blaNDM-135	0	0	lb:blaNDM-216	0	JN575035.1
hp_blaNDM-135	0	0	lb:blaNDM-216	0	JN575036.1
hp_blaNDM-135	0	0	lb:blaNDM-216	0	JN575037.1
hp_blaNDM-135	0	0	lb:blaNDM-216	0	JN609447.1
hp_blaNDM-135	0	0	lb:blaNDM-216	0	JN609448.1
hp_blaNDM-135	0	0	lb:blaNDM-216	0	JN609449.1
hp_blaNDM-135	0	0	lb:blaNDM-216	0	JN609450.1
hp_blaNDM-135	0	0	lb:blaNDM-216	0	JN609451.1
hp_blaNDM-135	0	0	lb:blaNDM-216	0	JN609452.1
hp_blaNDM-135	0	0	lb:blaNDM-216	0	JN609453.1
hp_blaNDM-135	0	0	lb:blaNDM-216	0	JN609454.1
hp_blaNDM-135	0	0	lb:blaNDM-216	0	JN609455.1
hp_blaNDM-135	0	0	lb:blaNDM-216	0	JN609456.1
hp_blaNDM-135	0	0	lb:blaNDM-216	0	JN609457.1
hp_blaNDM-135	0	0	lb:blaNDM-216	0	JN609458.1
hp_blaNDM-135	0	0	lb:blaNDM-216	0	JN609459.1
hp_blaNDM-135	0	0	lb:blaNDM-216	0	JN609460.1
hp_blaNDM-135	0	0	lb:blaNDM-216	0	JN609461.1
hp_blaNDM-135	0	0	lb:blaNDM-216	0	JN616388.1
hp_blaNDM-135	0	0	lb:blaNDM-216	0	JN656097.1
hp_blaNDM-135	0	0	lb:blaNDM-216	0	JN656098.1
hp_blaNDM-135	0	0	lb:blaNDM-216	0	JN656099.1
hp_blaNDM-135	0	0	lb:blaNDM-216	0	JN656100.1
hp_blaNDM-135	0	0	lb:blaNDM-216	0	JN664262.1
hp_blaNDM-135	0	0	lb:blaNDM-216	0	JN677524.1
hp_blaNDM-135	0	0	lb:blaNDM-216	0	JN687470.1
hp_blaNDM-135	0	0	lb:blaNDM-216	0	JN697592.1
hp_blaNDM-135	0	0	lb:blaNDM-216	0	JN711113.1
hp_blaNDM-135	0	0	lb:blaNDM-216	0	JN711114.1
hp_blaNDM-135	0	0	lb:blaNDM-216	0	JN794560.1
hp_blaNDM-135	0	0	lb:blaNDM-216	0	JN794561.1
hp_blaNDM-135	0	0	lb:blaNDM-216	0	JN794562.1
hp_blaNDM-135	0	0	lb:blaNDM-216	0	JN794563.1
hp_blaNDM-135	0	0	lb:blaNDM-216	0	JN860194.1
hp_blaNDM-135	0	0	lb:blaNDM-216	0	JN860195.1
hp_blaNDM-135	0	0	lb:blaNDM-216	0	JN861072.1
hp_blaNDM-135	0	0	lb:blaNDM-216	0	JN872328.1
hp_blaNDM-135	0	0	lb:blaNDM-216	0	JN872329.1
hp_blaNDM-135	0	0	lb:blaNDM-216	0	JN967644.1
hp_blaNDM-135	0	0	lb:blaNDM-216	0	JQ001791.1
hp_blaNDM-135	0	0	lb:blaNDM-216	0	JQ060896.1
hp_blaNDM-135	0	0	lb:blaNDM-216	0	JQ080305.1
hp_blaNDM-135	0	0	lb:blaNDM-216	0	JQ085610.1
hp_blaNDM-135	0	0	lb:blaNDM-216	0	JQ235754.1
hp_blaNDM-135	0	0	lb:blaNDM-216	0	JQ348841.1
hp_blaNDM-135	0	0	lb:blaNDM-216	0	JQ362415.1
hp_blaNDM-135	0	0	lb:blaNDM-216	0	JQ364967.1
hp_blaNDM-135	0	0	lb:blaNDM-216	0	JQ734687.1
hp_blaNDM-135	0	0	lb:blaNDM-216	0	JQ739157.1
hp_blaNDM-135	0	0	lb:blaNDM-216	0	JQ757003.1
hp_blaNDM-135	0	0	lb:blaNDM-216	0	JQ901461.1
hp_blaNDM-135	0	0	lb:blaNDM-216	0	JQ901462.1
hp_blaNDM-135	0	0	lb:blaNDM-216	0	JQ901463.1
hp_blaNDM-135	0	0	lb:blaNDM-216	0	JQ901464.1
hp_blaNDM-135	0	0	lb:blaNDM-216	0	JQ901465.1
hp_blaNDM-135	0	0	lb:blaNDM-216	0	JQ901466.1
hp_blaNDM-135	0	0	lb:blaNDM-216	0	JQ901467.1
hp_blaNDM-163	0	3	lb:blaNDM-264	0	AB604953.1
hp_blaNDM-163	0	3	lb:blaNDM-264	0	AB604954.1
hp_blaNDM-163	0	3	lb:blaNDM-264	0	AP012208.1
hp_blaNDM-163	0	3	lb:blaNDM-264	0	FN396876.1
hp_blaNDM-163	0	3	lb:blaNDM-264	0	FR820590.1
hp_blaNDM-163	0	3	lb:blaNDM-264	0	FR820591.1
hp_blaNDM-163	0	3	lb:blaNDM-264	0	HQ162469.1
hp_blaNDM-163	0	3	lb:blaNDM-264	0	HQ256747.1
hp_blaNDM-163	0	3	lb:blaNDM-264	0	HQ284042.1
hp_blaNDM-163	0	3	lb:blaNDM-264	0	HQ284043.1
hp_blaNDM-163	0	3	lb:blaNDM-264	0	HQ328085.1
hp_blaNDM-163	0	3	lb:blaNDM-264	0	HQ416416.1
hp_blaNDM-163	0	3	lb:blaNDM-264	0	HQ451074.1
hp_blaNDM-163	0	3	lb:blaNDM-264	0	HQ603057.1
hp_blaNDM-163	0	3	lb:blaNDM-264	0	HQ605724.1
hp_blaNDM-163	0	3	lb:blaNDM-264	0	HQ738352.1
hp_blaNDM-163	0	3	lb:blaNDM-264	0	HQ857107.1
hp_blaNDM-163	0	3	lb:blaNDM-264	0	HQ917683.1
hp_blaNDM-163	0	3	lb:blaNDM-264	0	JF503991.1
hp_blaNDM-163	0	3	lb:blaNDM-264	0	JF703135.1
hp_blaNDM-163	0	3	lb:blaNDM-264	0	JF714412.1
hp_blaNDM-163	0	3	lb:blaNDM-264	0	JF785549.1
hp_blaNDM-163	0	3	lb:blaNDM-264	0	JF798499.1
hp_blaNDM-163	0	3	lb:blaNDM-264	0	JF798500.1
hp_blaNDM-163	0	3	lb:blaNDM-264	0	JF798501.1
hp_blaNDM-163	0	3	lb:blaNDM-264	0	JF798502.1
hp_blaNDM-163	0	3	lb:blaNDM-264	0	JF821215.1
hp_blaNDM-163	0	3	lb:blaNDM-264	0	JF826283.1
hp_blaNDM-163	0	3	lb:blaNDM-264	0	JF826284.1
hp_blaNDM-163	0	3	lb:blaNDM-264	0	JF826285.1
hp_blaNDM-163	0	3	lb:blaNDM-264	0	JF838352.1
hp_blaNDM-163	0	3	lb:blaNDM-264	0	JF922606.1
hp_blaNDM-163	0	3	lb:blaNDM-264	0	JN104597.1
hp_blaNDM-163	0	3	lb:blaNDM-264	0	JN112341.1
hp_blaNDM-163	0	3	lb:blaNDM-264	0	JN157767.1
hp_blaNDM-163	0	3	lb:blaNDM-264	0	JN157804.1
hp_blaNDM-163	0	3	lb:blaNDM-264	0	JN255858.1
hp_blaNDM-163	0	3	lb:blaNDM-264	0	JN255859.1
hp_blaNDM-163	0	3	lb:blaNDM-264	0	JN255860.1
hp_blaNDM-163	0	3	lb:blaNDM-264	0	JN420336.1
hp_blaNDM-163	0	3	lb:blaNDM-264	0	JN609447.1
hp_blaNDM-163	0	3	lb:blaNDM-264	0	JN609448.1
hp_blaNDM-163	0	3	lb:blaNDM-264	0	JN609449.1
hp_blaNDM-163	0	3	lb:blaNDM-264	0	JN609450.1
hp_blaNDM-163	0	3	lb:blaNDM-264	0	JN609451.1
hp_blaNDM-163	0	3	lb:blaNDM-264	0	JN609452.1
hp_blaNDM-163	0	3	lb:blaNDM-264	0	JN609453.1
hp_blaNDM-163	0	3	lb:blaNDM-264	0	JN609454.1
hp_blaNDM-163	0	3	lb:blaNDM-264	0	JN609455.1
hp_blaNDM-163	0	3	lb:blaNDM-264	0	JN609456.1
hp_blaNDM-163	0	3	lb:blaNDM-264	0	JN609457.1
hp_blaNDM-163	0	3	lb:blaNDM-264	0	JN609458.1
hp_blaNDM-163	0	3	lb:blaNDM-264	0	JN609459.1
hp_blaNDM-163	0	3	lb:blaNDM-264	0	JN609460.1
hp_blaNDM-163	0	3	lb:blaNDM-264	0	JN609461.1
hp_blaNDM-163	0	3	lb:blaNDM-264	0	JN616388.1
hp_blaNDM-163	0	3	lb:blaNDM-264	0	JN677524.1
hp_blaNDM-163	0	3	lb:blaNDM-264	0	JN687470.1
hp_blaNDM-163	0	3	lb:blaNDM-264	0	JN861072.1
hp_blaNDM-163	0	3	lb:blaNDM-264	0	JN872328.1
hp_blaNDM-163	0	3	lb:blaNDM-264	0	JN872329.1
hp_blaNDM-163	0	3	lb:blaNDM-264	0	JN967644.1
hp_blaNDM-163	0	3	lb:blaNDM-264	0	JQ001791.1
hp_blaNDM-163	0	3	lb:blaNDM-264	0	JQ060896.1
hp_blaNDM-163	0	3	lb:blaNDM-264	0	JQ080305.1
hp_blaNDM-163	0	3	lb:blaNDM-264	0	JQ235754.1
hp_blaNDM-163	0	3	lb:blaNDM-264	0	JQ348841.1
hp_blaNDM-163	0	3	lb:blaNDM-264	0	JQ362415.1
hp_blaNDM-163	0	3	lb:blaNDM-264	0	JQ364967.1
hp_blaNDM-163	0	3	lb:blaNDM-264	0	JQ734687.1
hp_blaNDM-163	0	3	lb:blaNDM-264	0	JQ739157.1
hp_cfa-491	0	27	lb:cfa-741	0	ABWL02000026.1
hp_cfa-491	0	27	lb:cfa-741	0	ACDJ01000020.1
hp_cfa-491	0	27	lb:cfa-741	0	AKNF01000972.1
hp_cfa-491	0	27	lb:cfa-741	0	AKTT01000006.1
hp_cfa-491	0	27	lb:cfa-741	0	AMPE01000018.1
hp_cfa-491	0	27	lb:cfa-741	0	ANAV01000025.1
hp_cfa-491	0	27	lb:cfa-741	0	CACD01000086.1
hp_cfa-492	0	19	lb:cfa-742	0	ABWL02000026.1
hp_cfa-492	0	19	lb:cfa-742	0	ACDJ01000020.1
hp_cfa-492	0	19	lb:cfa-742	0	AKNF01000972.1
hp_cfa-492	0	19	lb:cfa-742	0	AKTT01000006.1
hp_cfa-492	0	19	lb:cfa-742	0	AMPE01000018.1
hp_cfa-492	0	19	lb:cfa-742	0	ANAV01000025.1
hp_cfa-492	0	19	lb:cfa-742	0	CACD01000086.1
hp_cfa-492	0	19	lb:cfa-742	0	U09771.1
hp_ecfX-231	0	2	lb:ecfX-371	0	AAKV01000006.1
hp_ecfX-231	0	2	lb:ecfX-371	0	AAKW01000004.1
hp_ecfX-231	0	2	lb:ecfX-371	0	AAQW01000001.1
hp_ecfX-231	0	2	lb:ecfX-371	0	ABKZ01000414.1
hp_ecfX-231	0	2	lb:ecfX-371	0	AE004091.2
hp_ecfX-231	0	2	lb:ecfX-371	0	AEEX01000027.1
hp_ecfX-231	0	2	lb:ecfX-371	0	AEVV01000027.1
hp_ecfX-231	0	2	lb:ecfX-371	0	AEVW01000012.1
hp_ecfX-231	0	2	lb:ecfX-371	0	AFNF01000019.1
hp_ecfX-231	0	2	lb:ecfX-371	0	AFXI01000001.1
hp_ecfX-231	0	2	lb:ecfX-371	0	AFXJ01000001.1
hp_ecfX-231	0	2	lb:ecfX-371	0	AFXK01000001.1
hp_ecfX-231	0	2	lb:ecfX-371	0	AHKM01000002.1
hp_ecfX-231	0	2	lb:ecfX-371	0	AHKN01000072.1
hp_ecfX-231	0	2	lb:ecfX-371	0	AJHI01000001.1
hp_ecfX-231	0	2	lb:ecfX-371	0	AJKG01000028.1
hp_ecfX-231	0	2	lb:ecfX-371	0	AJXX01000032.1
hp_ecfX-231	0	2	lb:ecfX-371	0	AKBD01000309.1
hp_ecfX-231	0	2	lb:ecfX-371	0	AKCM01000062.1
hp_ecfX-231	0	2	lb:ecfX-371	0	AKZD01000151.1
hp_ecfX-231	0	2	lb:ecfX-371	0	AKZE01000528.1
hp_ecfX-231	0	2	lb:ecfX-371	0	AKZF01000354.1
hp_ecfX-231	0	2	lb:ecfX-371	0	AKZG01000119.1
hp_ecfX-231	0	2	lb:ecfX-371	0	AKZH01000143.1
hp_ecfX-231	0	2	lb:ecfX-371	0	ALBV02000166.1
hp_ecfX-231	0	2	lb:ecfX-371	0	ALBW01000003.1
hp_ecfX-231	0	2	lb:ecfX-371	0	ALIO01000149.1
hp_ecfX-231	0	2	lb:ecfX-371	0	ALJH01000031.1
hp_ecfX-231	0	2	lb:ecfX-371	0	ALOF01000001.1
hp_ecfX-231	0	2	lb:ecfX-371	0	ALPS01000001.1
hp_ecfX-231	0	2	lb:ecfX-371	0	AP012280.1
hp_ecfX-231	0	2	lb:ecfX-371	0	BADP01000044.1
hp_ecfX-231	0	2	lb:ecfX-371	0	CP000438.1
hp_ecfX-231	0	2	lb:ecfX-371	0	CP000744.1
hp_ecfX-231	0	2	lb:ecfX-371	0	CP002496.1
hp_ecfX-231	0	2	lb:ecfX-371	0	CP003149.1
hp_ecfX-231	0	2	lb:ecfX-371	0	DQ996551.1
hp_ecfX-231	0	2	lb:ecfX-371	0	DQ996552.1
hp_ecfX-231	0	2	lb:ecfX-371	0	DQ996553.1
hp_ecfX-231	0	2	lb:ecfX-371	0	DQ996554.1
hp_ecfX-231	0	2	lb:ecfX-371	0	DQ996555.1
hp_ecfX-231	0	2	lb:ecfX-371	0	DQ996556.1
hp_ecfX-231	0	2	lb:ecfX-371	0	DQ996557.1
hp_ecfX-231	0	2	lb:ecfX-371	0	DQ996558.1
hp_ecfX-231	0	2	lb:ecfX-371	0	DQ996559.1
hp_ecfX-231	0	2	lb:ecfX-371	0	FM209186.1
hp_ecfX-232	0	35	lb:ecfX-372	0	AAKV01000006.1
hp_ecfX-232	0	35	lb:ecfX-372	0	AAKW01000004.1
hp_ecfX-232	0	35	lb:ecfX-372	0	AAQW01000001.1
hp_ecfX-232	0	35	lb:ecfX-372	0	ABKZ01000414.1
hp_ecfX-232	0	35	lb:ecfX-372	0	AE004091.2
hp_ecfX-232	0	35	lb:ecfX-372	0	AEEX01000027.1
hp_ecfX-232	0	35	lb:ecfX-372	0	AEVV01000027.1
hp_ecfX-232	0	35	lb:ecfX-372	0	AEVW01000012.1
hp_ecfX-232	0	35	lb:ecfX-372	0	AFNF01000019.1
hp_ecfX-232	0	35	lb:ecfX-372	0	AFXI01000001.1
hp_ecfX-232	0	35	lb:ecfX-372	0	AFXJ01000001.1
hp_ecfX-232	0	35	lb:ecfX-372	0	AFXK01000001.1
hp_ecfX-232	0	35	lb:ecfX-372	0	AHKM01000002.1
hp_ecfX-232	0	35	lb:ecfX-372	0	AHKN01000072.1
hp_ecfX-232	0	35	lb:ecfX-372	0	AJHI01000001.1
hp_ecfX-232	0	35	lb:ecfX-372	0	AJKG01000028.1
hp_ecfX-232	0	35	lb:ecfX-372	0	AJXX01000032.1
hp_ecfX-232	0	35	lb:ecfX-372	0	AKBD01000309.1
hp_ecfX-232	0	35	lb:ecfX-372	0	AKCM01000062.1
hp_ecfX-232	0	35	lb:ecfX-372	0	AKZD01000151.1
hp_ecfX-232	0	35	lb:ecfX-372	0	AKZE01000528.1
hp_ecfX-232	0	35	lb:ecfX-372	0	AKZF01000354.1
hp_ecfX-232	0	35	lb:ecfX-372	0	AKZG01000119.1
hp_ecfX-232	0	35	lb:ecfX-372	0	AKZH01000143.1
hp_ecfX-232	0	35	lb:ecfX-372	0	ALBV02000166.1
hp_ecfX-232	0	35	lb:ecfX-372	0	ALBW01000003.1
hp_ecfX-232	0	35	lb:ecfX-372	0	ALIO01000149.1
hp_ecfX-232	0	35	lb:ecfX-372	0	ALJH01000031.1
hp_ecfX-232	0	35	lb:ecfX-372	0	ALOF01000001.1
hp_ecfX-232	0	35	lb:ecfX-372	0	ALPS01000001.1
hp_ecfX-232	0	35	lb:ecfX-372	0	AP012280.1
hp_ecfX-232	0	35	lb:ecfX-372	0	BADP01000044.1
hp_ecfX-232	0	35	lb:ecfX-372	0	CP000438.1
hp_ecfX-232	0	35	lb:ecfX-372	0	CP000744.1
hp_ecfX-232	0	35	lb:ecfX-372	0	CP002496.1
hp_ecfX-232	0	35	lb:ecfX-372	0	CP003149.1
hp_ecfX-232	0	35	lb:ecfX-372	0	DQ996551.1
hp_ecfX-232	0	35	lb:ecfX-372	0	DQ996552.1
hp_ecfX-232	0	35	lb:ecfX-372	0	DQ996553.1
hp_ecfX-232	0	35	lb:ecfX-372	0	DQ996554.1
hp_ecfX-232	0	35	lb:ecfX-372	0	DQ996555.1
hp_ecfX-232	0	35	lb:ecfX-372	0	DQ996556.1
hp_ecfX-232	0	35	lb:ecfX-372	0	DQ996557.1
hp_ecfX-232	0	35	lb:ecfX-372	0	DQ996558.1
hp_ecfX-232	0	35	lb:ecfX-372	0	DQ996559.1
hp_ecfX-232	0	35	lb:ecfX-372	0	FM209186.1
hp_efp-321	0	24	lb:efp-301	0	ACQB01000048.1
hp_efp-321	0	24	lb:efp-301	0	AEOX01000001.1
hp_efp-321	0	24	lb:efp-301	0	AEPM01000033.1
hp_efp-321	0	24	lb:efp-301	0	AERZ01000060.1
hp_efp-321	0	24	lb:efp-301	0	AFCZ02000002.1
hp_efp-321	0	24	lb:efp-301	0	AFDA02000003.1
hp_efp-321	0	24	lb:efp-301	0	AFDB02000002.1
hp_efp-321	0	24	lb:efp-301	0	AFDK01000002.1
hp_efp-321	0	24	lb:efp-301	0	AFDL01000002.1
hp_efp-321	0	24	lb:efp-301	0	AFDM01000008.1
hp_efp-321	0	24	lb:efp-301	0	AFDN01000001.1
hp_efp-321	0	24	lb:efp-301	0	AFDO01000003.1
hp_efp-321	0	24	lb:efp-301	0	AFTA01000053.1
hp_efp-321	0	24	lb:efp-301	0	AHAG01000033.1
hp_efp-321	0	24	lb:efp-301	0	AHAH01000032.1
hp_efp-321	0	24	lb:efp-301	0	AHAI01000041.1
hp_efp-321	0	24	lb:efp-301	0	AHAJ01000038.1
hp_efp-321	0	24	lb:efp-301	0	AIEH01000015.1
hp_efp-321	0	24	lb:efp-301	0	AKAQ01000007.1
hp_efp-321	0	24	lb:efp-301	0	AKAS01000011.1
hp_efp-321	0	24	lb:efp-301	0	ALAL01000006.1
hp_efp-321	0	24	lb:efp-301	0	ALAM01000029.1
hp_efp-321	0	24	lb:efp-301	0	ALII01000007.1
hp_efp-321	0	24	lb:efp-301	0	ALXD01000037.1
hp_efp-321	0	24	lb:efp-301	0	AMDE01000034.1
hp_efp-321	0	24	lb:efp-301	0	AMDF01000051.1
hp_efp-321	0	24	lb:efp-301	0	AMFL01000040.1
hp_efp-321	0	24	lb:efp-301	0	AMFT01000059.1
hp_efp-321	0	24	lb:efp-301	0	AMFV01000024.1
hp_efp-321	0	24	lb:efp-301	0	AMFY01000009.1
hp_efp-321	0	24	lb:efp-301	0	AMGF01000017.1
hp_efp-321	0	24	lb:efp-301	0	AMGR01000048.1
hp_efp-321	0	24	lb:efp-301	0	AMGS01000053.1
hp_efp-321	0	24	lb:efp-301	0	AMHG01000116.1
hp_efp-321	0	24	lb:efp-301	0	AMHI01000018.1
hp_efp-321	0	24	lb:efp-301	0	AMHJ01000053.1
hp_efp-321	0	24	lb:efp-301	0	AMHM01000018.1
hp_efp-321	0	24	lb:efp-301	0	AMHN01000050.1
hp_efp-321	0	24	lb:efp-301	0	AMHP01000051.1
hp_efp-321	0	24	lb:efp-301	0	AMHV01000042.1
hp_efp-321	0	24	lb:efp-301	0	AMHW01000127.1
hp_efp-321	0	24	lb:efp-301	0	AMHZ01000076.1
hp_efp-321	0	24	lb:efp-301	0	AMID01000040.1
hp_efp-321	0	24	lb:efp-301	0	AMIK01000038.1
hp_efp-321	0	24	lb:efp-301	0	AMIN01000095.1
hp_efp-321	0	24	lb:efp-301	0	AMIO01000074.1
hp_efp-321	0	24	lb:efp-301	0	AMIQ01000072.1
hp_efp-321	0	24	lb:efp-301	0	AMIR01000035.1
hp_efp-321	0	24	lb:efp-301	0	AMIS01000010.1
hp_efp-321	0	24	lb:efp-301	0	AMTB01000006.1
hp_efp-321	0	24	lb:efp-301	0	AMZT01000045.1
hp_efp-321	0	24	lb:efp-301	0	AMZU01000123.1
hp_efp-321	0	24	lb:efp-301	0	CP000521.1
hp_efp-321	0	24	lb:efp-301	0	CP000863.1
hp_efp-321	0	24	lb:efp-301	0	CP001172.1
hp_efp-321	0	24	lb:efp-301	0	CP001182.1
hp_efp-321	0	24	lb:efp-301	0	CP001921.1
hp_efp-321	0	24	lb:efp-301	0	CP001937.1
hp_efp-321	0	24	lb:efp-301	0	CP002522.2
hp_efp-321	0	24	lb:efp-301	0	CP003500.1
hp_efp-321	0	24	lb:efp-301	0	CP003856.1
hp_efp-321	0	24	lb:efp-301	0	CU459141.1
hp_efp-321	0	24	lb:efp-301	0	CU468230.2
hp_efp-323	0	34	lb:efp-302	0	ADCH01000037.1
hp_efp-323	0	34	lb:efp-302	0	AGFH01000019.1
hp_efp-323	0	34	lb:efp-302	0	AMST01000070.1
hp_efp-323	0	34	lb:efp-302	0	CP002080.1
hp_efp-323	0	34	lb:efp-302	0	CP002177.1
hp_gim1_611	0	15	lb_gim1_651	0	AJ620678.1
hp_gim1_611	0	15	lb_gim1_651	0	GU390399.1
hp_gim1_611	0	15	lb_gim1_651	0	GU390401.1
hp_gim1_611	0	15	lb_gim1_651	0	GU390403.1
hp_gim1_611	0	15	lb_gim1_651	0	GU390404.1
hp_gim1_611	0	15	lb_gim1_651	0	JF414726.1
hp_gim1_611	0	15	lb_gim1_651	0	JQ409537.1
hp_gim1_611	0	15	lb_gim1_651	0	JX566704.1
hp_gim1_611	0	15	lb_gim1_651	0	JX566705.1
hp_gim1_611	0	15	lb_gim1_651	0	JX566706.1
hp_gim1_611	0	15	lb_gim1_651	0	JX566707.1
hp_gim1_611	0	15	lb_gim1_651	0	JX566708.1
hp_gim1_611	0	15	lb_gim1_651	0	JX566709.1
hp_gim1_611	0	15	lb_gim1_651	0	JX566710.1
hp_gim1_611	0	15	lb_gim1_651	0	JX566711.1
hp_gim1_611	0	15	lb_gim1_651	0	JX566712.1
hp_gim1_611	0	15	lb_gim1_651	0	JX566713.1
hp_gim1_611	0	15	lb_gim1_651	0	JX566714.1
hp_gim1_611	0	15	lb_gim1_651	0	JX566715.1
hp_imp_611	0	26	lb_imp_651	0	AJ420864.1
hp_imp_612	0	28	lb_imp_651	0	AB754495.1
hp_imp_612	0	28	lb_imp_651	0	DQ361087.2
hp_imp_612	0	28	lb_imp_651	0	FM876313.1
hp_imp_612	0	28	lb_imp_652	0	AB074436.1
hp_imp_612	0	28	lb_imp_652	0	AB074437.1
hp_imp_612	0	28	lb_imp_652	0	AB204557.1
hp_imp_613	0	27	lb_imp_651	0	AJ584652.2
hp_imp_614	0	22	lb_imp_657	0	AF244145.1
hp_imp_614	0	22	lb_imp_657	0	AF288045.2
hp_imp_614	0	22	lb_imp_657	0	AF445082.1
hp_imp_614	0	22	lb_imp_657	0	AJ609296.3
hp_imp_614	0	22	lb_imp_657	0	AY590475.1
hp_imp_614	0	22	lb_imp_657	0	AY795963.1
hp_imp_614	0	22	lb_imp_657	0	DQ307573.1
hp_imp_614	0	22	lb_imp_657	0	DQ532122.1
hp_imp_614	0	22	lb_imp_657	0	EU368857.1
hp_imp_614	0	22	lb_imp_657	0	EU368858.1
hp_imp_614	0	22	lb_imp_657	0	FJ384365.1
hp_imp_614	0	22	lb_imp_657	0	HQ263342.1
hp_imp_614	0	22	lb_imp_657	0	JQ407409.1
hp_imp_614	0	22	lb_imp_657	0	JX101693.1
hp_imp_614	0	22	lb_imp_657	0	JX457479.1
hp_imp_614	0	23	lb_imp_653	0	AJ512502.1
hp_imp_614	0	23	lb_imp_653	0	AJ550807.1
hp_imp_614	0	23	lb_imp_653	0	AJ628135.2
hp_imp_614	0	23	lb_imp_653	0	AM931299.1
hp_imp_614	0	23	lb_imp_653	0	FJ172674.1
hp_imp_614	0	23	lb_imp_653	0	FJ172676.1
hp_imp_614	0	23	lb_imp_653	0	GU207399.1
hp_imp_614	0	23	lb_imp_653	0	HE605041.1
hp_imp_614	0	23	lb_imp_653	0	JN091097.1
hp_imp_614	0	23	lb_imp_653	0	JN848782.1
hp_imp_614	0	23	lb_imp_653	0	JX131371.1
hp_imp_614	0	23	lb_imp_656	0	AY553333.1
hp_imp_614	0	23	lb_imp_656	0	EF184216.1
hp_imp_614	0	23	lb_imp_656	0	GQ856538.1
hp_imp_614	0	23	lb_imp_656	0	GQ856539.1
hp_imp_614	0	23	lb_imp_656	0	GQ856540.1
hp_imp_614	0	23	lb_imp_656	0	GQ856541.1
hp_imp_614	0	23	lb_imp_656	0	GQ856542.1
hp_imp_614	0	29	lb_imp_658	0	AB182996.1
hp_imp_614	0	29	lb_imp_658	0	AB184976.1
hp_imp_614	0	29	lb_imp_658	0	AB184977.1
hp_imp_614	0	29	lb_imp_658	0	AB196988.1
hp_imp_614	0	29	lb_imp_658	0	AB201263.1
hp_imp_614	0	29	lb_imp_658	0	AB201264.1
hp_imp_614	0	29	lb_imp_658	0	AB201265.1
hp_imp_614	0	29	lb_imp_658	0	AB587676.1
hp_imp_614	0	29	lb_imp_658	0	AB625453.1
hp_imp_614	0	29	lb_imp_658	0	AB626884.1
hp_imp_614	0	29	lb_imp_658	0	AB698825.1
hp_imp_614	0	29	lb_imp_658	0	AF322577.2
hp_imp_614	0	29	lb_imp_658	0	AJ243491.1
hp_imp_614	0	29	lb_imp_658	0	AY780674.2
hp_imp_614	0	29	lb_imp_658	0	DQ417222.1
hp_imp_614	0	29	lb_imp_658	0	DQ845788.1
hp_imp_614	0	29	lb_imp_658	0	EF118171.1
hp_imp_614	0	29	lb_imp_658	0	EF127959.1
hp_imp_614	0	29	lb_imp_658	0	EF184215.1
hp_imp_614	0	29	lb_imp_658	0	EF192154.1
hp_imp_614	0	29	lb_imp_658	0	EU042136.1
hp_imp_614	0	29	lb_imp_658	0	EU368856.1
hp_imp_614	0	29	lb_imp_658	0	EU855787.1
hp_imp_614	0	29	lb_imp_658	0	EU855788.1
hp_imp_614	0	29	lb_imp_658	0	FJ594416.1
hp_imp_614	0	29	lb_imp_658	0	FN556190.1
hp_imp_614	0	29	lb_imp_658	0	HE605039.1
hp_imp_614	0	29	lb_imp_658	0	HM138673.1
hp_imp_614	0	29	lb_imp_658	0	HQ651093.1
hp_imp_614	0	29	lb_imp_658	0	JN596991.2
hp_imp_614	0	29	lb_imp_658	0	JN624388.2
hp_imp_614	0	29	lb_imp_658	0	JX421697.1
hp_imp_614	0	37	lb_imp_654	0	AY553332.1
hp_imp_614	0	37	lb_imp_654	0	FJ267650.1
hp_imp_614	0	37	lb_imp_654	0	FJ267651.1
hp_imp_614	0	37	lb_imp_654	0	FN397627.1
hp_imp_614	0	37	lb_imp_654	0	GQ302617.2
hp_imp_614	0	37	lb_imp_654	0	GQ302618.2
hp_imp_614	0	37	lb_imp_654	0	HM036079.1
hp_imp_614	0	37	lb_imp_654	0	JQ002629.1
hp_imp_615	0	22	lb_imp_657	0	AB010417.1
hp_imp_615	0	22	lb_imp_657	0	AB040994.1
hp_imp_615	0	22	lb_imp_657	0	AB070224.1
hp_imp_615	0	22	lb_imp_657	0	AB074433.1
hp_imp_615	0	22	lb_imp_657	0	AB074434.1
hp_imp_615	0	22	lb_imp_657	0	AB074435.1
hp_imp_615	0	22	lb_imp_657	0	AB104852.1
hp_imp_615	0	22	lb_imp_657	0	AB162947.1
hp_imp_615	0	22	lb_imp_657	0	AB162948.1
hp_imp_615	0	22	lb_imp_657	0	AB162949.1
hp_imp_615	0	22	lb_imp_657	0	AB162950.1
hp_imp_615	0	22	lb_imp_657	0	AB188812.1
hp_imp_615	0	22	lb_imp_657	0	AB195637.1
hp_imp_615	0	22	lb_imp_657	0	AB195638.1
hp_imp_615	0	22	lb_imp_657	0	AB462903.1
hp_imp_615	0	22	lb_imp_657	0	AB469046.1
hp_imp_615	0	22	lb_imp_657	0	AB616660.2
hp_imp_615	0	22	lb_imp_657	0	AB698822.1
hp_imp_615	0	22	lb_imp_657	0	AB698823.1
hp_imp_615	0	22	lb_imp_657	0	AB698824.1
hp_imp_615	0	22	lb_imp_657	0	AB700341.1
hp_imp_615	0	22	lb_imp_657	0	AB713952.1
hp_imp_615	0	22	lb_imp_657	0	AB713953.1
hp_imp_615	0	22	lb_imp_657	0	AB713954.1
hp_imp_615	0	22	lb_imp_657	0	AB715422.1
hp_imp_615	0	22	lb_imp_657	0	AB733642.1
hp_imp_615	0	22	lb_imp_657	0	AB753456.1
hp_imp_615	0	22	lb_imp_657	0	AB753457.1
hp_imp_615	0	22	lb_imp_657	0	AB753459.1
hp_imp_615	0	22	lb_imp_657	0	AB753460.1
hp_imp_615	0	22	lb_imp_657	0	AF416297.1
hp_imp_615	0	22	lb_imp_657	0	AJ223604.1
hp_imp_615	0	22	lb_imp_657	0	AJ640197.1
hp_imp_615	0	22	lb_imp_657	0	AM283489.1
hp_imp_615	0	22	lb_imp_657	0	AM283490.1
hp_imp_615	0	22	lb_imp_657	0	AP012280.1
hp_imp_615	0	22	lb_imp_657	0	AY055216.1
hp_imp_615	0	22	lb_imp_657	0	AY168635.1
hp_imp_615	0	22	lb_imp_657	0	AY250709.1
hp_imp_615	0	22	lb_imp_657	0	AY251052.1
hp_imp_615	0	22	lb_imp_657	0	AY625686.1
hp_imp_615	0	22	lb_imp_657	0	AY625687.1
hp_imp_615	0	22	lb_imp_657	0	AY625688.1
hp_imp_615	0	22	lb_imp_657	0	AY625689.1
hp_imp_615	0	22	lb_imp_657	0	D29636.1
hp_imp_615	0	22	lb_imp_657	0	D50438.1
hp_imp_615	0	22	lb_imp_657	0	D78375.1
hp_imp_615	0	22	lb_imp_657	0	DQ061191.1
hp_imp_615	0	22	lb_imp_657	0	DQ288156.1
hp_imp_615	0	22	lb_imp_657	0	DQ522237.1
hp_imp_615	0	22	lb_imp_657	0	DQ842025.1
hp_imp_615	0	22	lb_imp_657	0	EF027105.1
hp_imp_615	0	22	lb_imp_657	0	EF375699.1
hp_imp_615	0	22	lb_imp_657	0	EU014166.1
hp_imp_615	0	22	lb_imp_657	0	EU117233.1
hp_imp_615	0	22	lb_imp_657	0	EU541448.1
hp_imp_615	0	22	lb_imp_657	0	EU686386.1
hp_imp_615	0	22	lb_imp_657	0	GQ864268.1
hp_imp_615	0	22	lb_imp_657	0	GU831546.1
hp_imp_615	0	22	lb_imp_657	0	GU831547.1
hp_imp_615	0	22	lb_imp_657	0	GU831548.1
hp_imp_615	0	22	lb_imp_657	0	GU831549.1
hp_imp_615	0	22	lb_imp_657	0	GU831550.1
hp_imp_615	0	22	lb_imp_657	0	GU831551.1
hp_imp_615	0	22	lb_imp_657	0	GU831552.1
hp_imp_615	0	22	lb_imp_657	0	GU831553.1
hp_imp_615	0	22	lb_imp_657	0	HM185482.1
hp_imp_615	0	22	lb_imp_657	0	JQ764729.1
hp_imp_615	0	22	lb_imp_657	0	KC170993.1
hp_imp_615	0	22	lb_imp_657	0	KC200566.1
hp_imp_615	0	22	lb_imp_657	0	S71932.1
hp_imp_615	0	22	lb_imp_657	0	X98393.1
hp_imp_616	0	23	lb_imp_655	0	AF290912.1
hp_imp_616	0	23	lb_imp_655	0	JF810083.1
hp_imp_617	0	31	lb_imp_657	0	AF244145.1
hp_imp_617	0	31	lb_imp_657	0	AF288045.2
hp_imp_617	0	31	lb_imp_657	0	AF318077.1
hp_imp_617	0	31	lb_imp_657	0	AF416736.2
hp_imp_617	0	31	lb_imp_657	0	AF445082.1
hp_imp_617	0	31	lb_imp_657	0	AJ609296.3
hp_imp_617	0	31	lb_imp_657	0	AY590475.1
hp_imp_617	0	31	lb_imp_657	0	AY625685.1
hp_imp_617	0	31	lb_imp_657	0	AY795963.1
hp_imp_617	0	31	lb_imp_657	0	DQ307573.1
hp_imp_617	0	31	lb_imp_657	0	DQ532122.1
hp_imp_617	0	31	lb_imp_657	0	EF601914.1
hp_imp_617	0	31	lb_imp_657	0	EU368857.1
hp_imp_617	0	31	lb_imp_657	0	EU368858.1
hp_imp_617	0	31	lb_imp_657	0	FJ384365.1
hp_imp_617	0	31	lb_imp_657	0	HM021184.1
hp_imp_617	0	31	lb_imp_657	0	HQ263342.1
hp_imp_617	0	31	lb_imp_657	0	JQ407409.1
hp_imp_617	0	31	lb_imp_657	0	JX101693.1
hp_imp_617	0	31	lb_imp_657	0	JX457479.1
hp_imp_617	0	31	lb_imp_657	0	JX982232.1
hp_imp_617	0	32	lb_imp_656	0	AY553333.1
hp_imp_617	0	32	lb_imp_656	0	EF184216.1
hp_imp_617	0	32	lb_imp_656	0	GQ856538.1
hp_imp_617	0	32	lb_imp_656	0	GQ856539.1
hp_imp_617	0	32	lb_imp_656	0	GQ856540.1
hp_imp_617	0	32	lb_imp_656	0	GQ856541.1
hp_imp_617	0	32	lb_imp_656	0	GQ856542.1
hp_imp_617	0	35	lb_imp_659	0	AY033653.3
hp_imp_617	0	35	lb_imp_659	0	EU352796.1
hp_imp_617	0	35	lb_imp_659	0	EU588392.2
hp_imp_617	0	35	lb_imp_659	0	FJ655384.1
hp_imp_617	0	35	lb_imp_659	0	FN178517.2
hp_imp_617	0	35	lb_imp_659	0	GU122165.1
hp_imp_617	0	35	lb_imp_659	0	GU906255.1
hp_imp_617	0	35	lb_imp_659	0	GU906256.1
hp_imp_617	0	35	lb_imp_659	0	GU944726.1
hp_imp_617	0	35	lb_imp_659	0	HM106457.1
hp_imp_617	0	35	lb_imp_659	0	HM106459.1
hp_imp_617	0	35	lb_imp_659	0	HM175876.1
hp_imp_617	0	35	lb_imp_659	0	JN107561.1
hp_imp_617	0	38	lb_imp_658	0	AB182996.1
hp_imp_617	0	38	lb_imp_658	0	AB184976.1
hp_imp_617	0	38	lb_imp_658	0	AB184977.1
hp_imp_617	0	38	lb_imp_658	0	AB196988.1
hp_imp_617	0	38	lb_imp_658	0	AB201263.1
hp_imp_617	0	38	lb_imp_658	0	AB201264.1
hp_imp_617	0	38	lb_imp_658	0	AB201265.1
hp_imp_617	0	38	lb_imp_658	0	AB625453.1
hp_imp_617	0	38	lb_imp_658	0	AB626884.1
hp_imp_617	0	38	lb_imp_658	0	AB698825.1
hp_imp_617	0	38	lb_imp_658	0	AF322577.2
hp_imp_617	0	38	lb_imp_658	0	AJ243491.1
hp_imp_617	0	38	lb_imp_658	0	DQ417222.1
hp_imp_617	0	38	lb_imp_658	0	DQ845788.1
hp_imp_617	0	38	lb_imp_658	0	EF118171.1
hp_imp_617	0	38	lb_imp_658	0	EF127959.1
hp_imp_617	0	38	lb_imp_658	0	EF192154.1
hp_imp_617	0	38	lb_imp_658	0	EU042136.1
hp_imp_617	0	38	lb_imp_658	0	EU368856.1
hp_imp_617	0	38	lb_imp_658	0	EU855787.1
hp_imp_617	0	38	lb_imp_658	0	EU855788.1
hp_imp_617	0	38	lb_imp_658	0	FJ594416.1
hp_imp_617	0	38	lb_imp_658	0	HE605039.1
hp_imp_617	0	38	lb_imp_658	0	HQ651093.1
hp_imp_617	0	38	lb_imp_658	0	JX421697.1
hp_khe-511	0	12	lb:khe-431	0	ACZD01000264.1
hp_khe-511	0	12	lb:khe-431	0	AF293352.1
hp_khe-511	0	12	lb:khe-431	0	AFQK01000025.1
hp_khe-511	0	12	lb:khe-431	0	AFQL01000005.1
hp_khe-511	0	12	lb:khe-431	0	AFXH01000187.1
hp_khe-511	0	12	lb:khe-431	0	AJHE01000075.1
hp_khe-511	0	12	lb:khe-431	0	AJJI01000001.1
hp_khe-511	0	12	lb:khe-431	0	AJVY01000046.1
hp_khe-511	0	12	lb:khe-431	0	AJZU01000015.1
hp_khe-511	0	12	lb:khe-431	0	AJZV01000017.1
hp_khe-511	0	12	lb:khe-431	0	AJZW01000014.1
hp_khe-511	0	12	lb:khe-431	0	AJZX01000014.1
hp_khe-511	0	12	lb:khe-431	0	AJZY01000014.1
hp_khe-511	0	12	lb:khe-431	0	AJZZ01000017.1
hp_khe-511	0	12	lb:khe-431	0	AKAA01000015.1
hp_khe-511	0	12	lb:khe-431	0	AKAB01000018.1
hp_khe-511	0	12	lb:khe-431	0	AKAC01000017.1
hp_khe-511	0	12	lb:khe-431	0	AKAD01000032.1
hp_khe-511	0	12	lb:khe-431	0	AKAE01000017.1
hp_khe-511	0	12	lb:khe-431	0	AKAF01000016.1
hp_khe-511	0	12	lb:khe-431	0	AKAG01000017.1
hp_khe-511	0	12	lb:khe-431	0	AKAH01000016.1
hp_khe-511	0	12	lb:khe-431	0	AKAI01000016.1
hp_khe-511	0	12	lb:khe-431	0	AKAJ01000012.1
hp_khe-511	0	12	lb:khe-431	0	AKAK01000017.1
hp_khe-511	0	12	lb:khe-431	0	AKAL01000013.1
hp_khe-511	0	12	lb:khe-431	0	AKAM01000020.1
hp_khe-511	0	12	lb:khe-431	0	AKAN01000021.1
hp_khe-511	0	12	lb:khe-431	0	ALIS01000014.1
hp_khe-511	0	12	lb:khe-431	0	AMLL01000016.1
hp_khe-511	0	12	lb:khe-431	0	AMLM01000001.1
hp_khe-511	0	12	lb:khe-431	0	AMLN01000017.1
hp_khe-511	0	12	lb:khe-431	0	AMLO01000021.1
hp_khe-511	0	12	lb:khe-431	0	AMRH01001182.1
hp_khe-511	0	12	lb:khe-431	0	AMSU01000025.1
hp_khe-511	0	12	lb:khe-431	0	AP006725.1
hp_khe-511	0	12	lb:khe-431	0	CAJM02000154.1
hp_khe-511	0	12	lb:khe-431	0	CANR01000179.1
hp_khe-511	0	12	lb:khe-431	0	CANS01000025.1
hp_khe-511	0	12	lb:khe-431	0	CP000647.1
hp_khe-511	0	12	lb:khe-431	0	CP000964.1
hp_khe-511	0	12	lb:khe-431	0	CP001891.1
hp_khe-511	0	12	lb:khe-431	0	CP002910.1
hp_khe-511	0	12	lb:khe-431	0	CP003200.1
hp_khe-511	0	12	lb:khe-431	0	CP003785.1
hp_kpc4_611	0	36	lb_kpc4_651	0	AB557734.1
hp_kpc4_611	0	36	lb_kpc4_651	0	AF297554.1
hp_kpc4_611	0	36	lb_kpc4_651	0	AF395881.1
hp_kpc4_611	0	36	lb_kpc4_651	0	AF481906.1
hp_kpc4_611	0	36	lb_kpc4_651	0	AM774409.1
hp_kpc4_611	0	36	lb_kpc4_651	0	AY034847.1
hp_kpc4_611	0	36	lb_kpc4_651	0	AY210886.1
hp_kpc4_611	0	36	lb_kpc4_651	0	AY700571.1
hp_kpc4_611	0	36	lb_kpc4_651	0	CP003224.1
hp_kpc4_611	0	36	lb_kpc4_651	0	DQ523564.1
hp_kpc4_611	0	36	lb_kpc4_651	0	DQ897687.1
hp_kpc4_611	0	36	lb_kpc4_651	0	DQ899729.1
hp_kpc4_611	0	36	lb_kpc4_651	0	DQ989639.1
hp_kpc4_611	0	36	lb_kpc4_651	0	DQ989640.1
hp_kpc4_611	0	36	lb_kpc4_651	0	EF062508.1
hp_kpc4_611	0	36	lb_kpc4_651	0	EU176011.1
hp_kpc4_611	0	36	lb_kpc4_651	0	EU176012.1
hp_kpc4_611	0	36	lb_kpc4_651	0	EU176013.1
hp_kpc4_611	0	36	lb_kpc4_651	0	EU176014.1
hp_kpc4_611	0	36	lb_kpc4_651	0	EU400222.2
hp_kpc4_611	0	36	lb_kpc4_651	0	EU447304.1
hp_kpc4_611	0	36	lb_kpc4_651	0	EU555534.1
hp_kpc4_611	0	36	lb_kpc4_651	0	EU729727.1
hp_kpc4_611	0	36	lb_kpc4_651	0	EU784136.1
hp_kpc4_611	0	36	lb_kpc4_651	0	FJ223605.1
hp_kpc4_611	0	36	lb_kpc4_651	0	FJ223606.1
hp_kpc4_611	0	36	lb_kpc4_651	0	FJ223607.1
hp_kpc4_611	0	36	lb_kpc4_651	0	FJ234412.1
hp_kpc4_611	0	36	lb_kpc4_651	0	FJ473382.1
hp_kpc4_611	0	36	lb_kpc4_651	0	FJ609231.1
hp_kpc4_611	0	36	lb_kpc4_651	0	FJ624872.1
hp_kpc4_611	0	36	lb_kpc4_651	0	FJ628167.2
hp_kpc4_611	0	36	lb_kpc4_651	0	GQ140348.1
hp_kpc4_611	0	36	lb_kpc4_651	0	GQ229417.1
hp_kpc4_611	0	36	lb_kpc4_651	0	GU086225.1
hp_kpc4_611	0	36	lb_kpc4_651	0	GU386376.1
hp_kpc4_611	0	36	lb_kpc4_651	0	GU595196.1
hp_kpc4_611	0	36	lb_kpc4_651	0	HM066995.1
hp_kpc4_611	0	36	lb_kpc4_651	0	HM769262.1
hp_kpc4_611	0	36	lb_kpc4_651	0	HQ258934.1
hp_kpc4_611	0	36	lb_kpc4_651	0	HQ342889.1
hp_kpc4_611	0	36	lb_kpc4_651	0	HQ342890.1
hp_kpc4_611	0	36	lb_kpc4_651	0	HQ589350.1
hp_kpc4_611	0	36	lb_kpc4_651	0	HQ651092.1
hp_kpc4_611	0	36	lb_kpc4_651	0	JF323863.1
hp_kpc4_611	0	36	lb_kpc4_651	0	JF323864.1
hp_kpc4_611	0	36	lb_kpc4_651	0	JF431925.1
hp_kpc4_611	0	36	lb_kpc4_651	0	JF431927.1
hp_kpc4_611	0	36	lb_kpc4_651	0	JF431928.1
hp_kpc4_611	0	36	lb_kpc4_651	0	JF894298.1
hp_kpc4_611	0	36	lb_kpc4_651	0	JN048639.1
hp_kpc4_611	0	36	lb_kpc4_651	0	JN048640.1
hp_kpc4_611	0	36	lb_kpc4_651	0	JN048641.1
hp_kpc4_611	0	36	lb_kpc4_651	0	JN048642.1
hp_kpc4_611	0	36	lb_kpc4_651	0	JN204272.1
hp_kpc4_611	0	36	lb_kpc4_651	0	JN233705.2
hp_kpc4_611	0	36	lb_kpc4_651	0	JN255797.1
hp_kpc4_611	0	36	lb_kpc4_651	0	JN255798.1
hp_kpc4_611	0	36	lb_kpc4_651	0	JN255861.1
hp_kpc4_611	0	36	lb_kpc4_651	0	JN545009.1
hp_kpc4_611	0	36	lb_kpc4_651	0	JQ837276.1
hp_kpc4_611	0	36	lb_kpc4_651	0	JQ867396.1
hp_kpc4_611	0	36	lb_kpc4_651	0	JX104759.1
hp_kpc4_611	0	36	lb_kpc4_651	0	JX283456.1
hp_oqxA-252	0	11	lb:oqxA-343	0	AB601770.1
hp_oqxA-252	0	11	lb:oqxA-343	0	AB601771.1
hp_oqxA-252	0	11	lb:oqxA-343	0	AB601772.1
hp_oqxA-252	0	11	lb:oqxA-343	0	AB601773.1
hp_oqxA-252	0	11	lb:oqxA-343	0	AFAT01000139.1
hp_oqxA-252	0	11	lb:oqxA-343	0	AP006725.1
hp_oqxA-252	0	11	lb:oqxA-343	0	CP000647.1
hp_oqxA-252	0	11	lb:oqxA-343	0	CP000964.1
hp_oqxA-252	0	11	lb:oqxA-343	0	CP001891.1
hp_oqxA-252	0	11	lb:oqxA-343	0	CP002910.1
hp_oqxA-252	0	11	lb:oqxA-343	0	CP003785.1
hp_oqxA-252	0	11	lb:oqxA-343	0	EU370913.1
hp_oqxA-252	0	11	lb:oqxA-343	0	FJ975560.1
hp_oqxA-252	0	11	lb:oqxA-343	0	FJ975561.1
hp_oqxA-252	0	11	lb:oqxA-343	0	FN811184.1
hp_oqxA-252	0	11	lb:oqxA-343	0	GQ120634.1
hp_oqxA-252	0	11	lb:oqxA-343	0	GQ497565.1
hp_oqxA-252	0	11	lb:oqxA-343	0	HQ674770.1
hp_oqxA-252	0	11	lb:oqxA-343	0	HQ674771.1
hp_oqxA-252	0	11	lb:oqxA-343	0	HQ674772.1
hp_oqxA-252	0	11	lb:oqxA-343	0	HQ674773.1
hp_oqxA-252	0	11	lb:oqxA-343	0	JF912901.1
hp_oqxA-252	0	11	lb:oqxA-343	0	JF912902.1
hp_oqxA-253	0	2	lb:oqxA-347	0	AB601770.1
hp_oqxA-253	0	2	lb:oqxA-347	0	AB601771.1
hp_oqxA-253	0	2	lb:oqxA-347	0	AB601772.1
hp_oqxA-253	0	2	lb:oqxA-347	0	AB601773.1
hp_oqxA-253	0	2	lb:oqxA-347	0	AFAT01000140.1
hp_oqxA-253	0	2	lb:oqxA-347	0	AP006725.1
hp_oqxA-253	0	2	lb:oqxA-347	0	CP000647.1
hp_oqxA-253	0	2	lb:oqxA-347	0	CP000964.1
hp_oqxA-253	0	2	lb:oqxA-347	0	CP001891.1
hp_oqxA-253	0	2	lb:oqxA-347	0	CP002910.1
hp_oqxA-253	0	2	lb:oqxA-347	0	CP003785.1
hp_oqxA-253	0	2	lb:oqxA-347	0	EU370913.1
hp_oqxA-253	0	2	lb:oqxA-347	0	FJ975560.1
hp_oqxA-253	0	2	lb:oqxA-347	0	FJ975561.1
hp_oqxA-253	0	2	lb:oqxA-347	0	FN811184.1
hp_oqxA-253	0	2	lb:oqxA-347	0	GQ120634.1
hp_oqxA-253	0	2	lb:oqxA-347	0	GQ497565.1
hp_oqxA-253	0	2	lb:oqxA-347	0	HQ674770.1
hp_oqxA-253	0	2	lb:oqxA-347	0	HQ674771.1
hp_oqxA-253	0	2	lb:oqxA-347	0	HQ674772.1
hp_oqxA-253	0	2	lb:oqxA-347	0	HQ674773.1
hp_oqxA-253	0	2	lb:oqxA-347	0	JF912901.1
hp_oqxA-253	0	2	lb:oqxA-347	0	JF912902.1
hp_oqxB-220	0	4	lb:oqxB-311	0	AB601770.1
hp_oqxB-220	0	4	lb:oqxB-311	0	AB601771.1
hp_oqxB-220	0	4	lb:oqxB-311	0	AB601772.1
hp_oqxB-220	0	4	lb:oqxB-311	0	AB601773.1
hp_oqxB-220	0	4	lb:oqxB-311	0	AFAT01000140.1
hp_oqxB-220	0	4	lb:oqxB-311	0	AP006725.1
hp_oqxB-220	0	4	lb:oqxB-311	0	CP000647.1
hp_oqxB-220	0	4	lb:oqxB-311	0	CP000964.1
hp_oqxB-220	0	4	lb:oqxB-311	0	CP001891.1
hp_oqxB-220	0	4	lb:oqxB-311	0	CP002910.1
hp_oqxB-220	0	4	lb:oqxB-311	0	CP003785.1
hp_oqxB-220	0	4	lb:oqxB-311	0	EU370913.1
hp_oqxB-220	0	4	lb:oqxB-311	0	FJ975560.1
hp_oqxB-220	0	4	lb:oqxB-311	0	FJ975561.1
hp_oqxB-220	0	4	lb:oqxB-311	0	FN811184.1
hp_oqxB-220	0	4	lb:oqxB-311	0	GQ120634.1
hp_oqxB-220	0	4	lb:oqxB-311	0	GQ497565.1
hp_oqxB-220	0	4	lb:oqxB-311	0	HQ674770.1
hp_oqxB-220	0	4	lb:oqxB-311	0	HQ674771.1
hp_oqxB-220	0	4	lb:oqxB-311	0	HQ674772.1
hp_oqxB-220	0	4	lb:oqxB-311	0	HQ674773.1
hp_oqxB-220	0	4	lb:oqxB-311	0	JF912901.1
hp_oqxB-220	0	4	lb:oqxB-311	0	JF912902.1
hp_oqxB-221	0	16	lb:oqxB-312	0	AB601770.1
hp_oqxB-221	0	16	lb:oqxB-312	0	AB601771.1
hp_oqxB-221	0	16	lb:oqxB-312	0	AB601772.1
hp_oqxB-221	0	16	lb:oqxB-312	0	AB601773.1
hp_oqxB-221	0	16	lb:oqxB-312	0	AFAT01000140.1
hp_oqxB-221	0	16	lb:oqxB-312	0	AP006725.1
hp_oqxB-221	0	16	lb:oqxB-312	0	CP000647.1
hp_oqxB-221	0	16	lb:oqxB-312	0	CP000964.1
hp_oqxB-221	0	16	lb:oqxB-312	0	CP001891.1
hp_oqxB-221	0	16	lb:oqxB-312	0	CP002910.1
hp_oqxB-221	0	16	lb:oqxB-312	0	CP003785.1
hp_oqxB-221	0	16	lb:oqxB-312	0	EU370913.1
hp_oqxB-221	0	16	lb:oqxB-312	0	FJ975560.1
hp_oqxB-221	0	16	lb:oqxB-312	0	FJ975561.1
hp_oqxB-221	0	16	lb:oqxB-312	0	FN811184.1
hp_oqxB-221	0	16	lb:oqxB-312	0	GQ120634.1
hp_oqxB-221	0	16	lb:oqxB-312	0	GQ497565.1
hp_oqxB-221	0	16	lb:oqxB-312	0	HQ674770.1
hp_oqxB-221	0	16	lb:oqxB-312	0	HQ674771.1
hp_oqxB-221	0	16	lb:oqxB-312	0	HQ674772.1
hp_oqxB-221	0	16	lb:oqxB-312	0	HQ674773.1
hp_oqxB-221	0	16	lb:oqxB-312	0	JF912901.1
hp_oqxB-221	0	16	lb:oqxB-312	0	JF912902.1
hp_oxa-421	0	23	lb:oxa-362	0	AF347074.1
hp_oxa-421	0	23	lb:oxa-362	0	X58272.1
hp_oxa-422	0	23	lb:oxa-361	0	AF043100.1
hp_oxa-422	0	23	lb:oxa-361	0	AF060206.1
hp_oxa-422	0	23	lb:oxa-361	0	AF205943.1
hp_oxa-422	0	23	lb:oxa-361	0	AJ854182.1
hp_oxa-422	0	23	lb:oxa-361	0	AJ971342.1
hp_oxa-422	0	23	lb:oxa-361	0	AM392427.3
hp_oxa-422	0	23	lb:oxa-361	0	AY115475.1
hp_oxa-422	0	23	lb:oxa-361	0	AY139592.1
hp_oxa-422	0	23	lb:oxa-361	0	AY509609.1
hp_oxa-422	0	23	lb:oxa-361	0	AY536742.1
hp_oxa-422	0	23	lb:oxa-361	0	AY536743.1
hp_oxa-422	0	23	lb:oxa-361	0	AY841859.1
hp_oxa-422	0	23	lb:oxa-361	0	CT025832.1
hp_oxa-422	0	23	lb:oxa-361	0	CU459141.1
hp_oxa-422	0	23	lb:oxa-361	0	DQ098648.1
hp_oxa-422	0	23	lb:oxa-361	0	DQ098649.1
hp_oxa-422	0	23	lb:oxa-361	0	DQ141319.1
hp_oxa-422	0	23	lb:oxa-361	0	DQ288250.1
hp_oxa-422	0	23	lb:oxa-361	0	DQ321671.1
hp_oxa-422	0	23	lb:oxa-361	0	DQ393782.1
hp_oxa-422	0	23	lb:oxa-361	0	DQ393783.1
hp_oxa-422	0	23	lb:oxa-361	0	DQ839391.1
hp_oxa-422	0	23	lb:oxa-361	0	DQ902344.1
hp_oxa-422	0	23	lb:oxa-361	0	DQ984668.1
hp_oxa-422	0	23	lb:oxa-361	0	EF034153.1
hp_oxa-422	0	23	lb:oxa-361	0	EF490315.1
hp_oxa-422	0	23	lb:oxa-361	0	EF514797.1
hp_oxa-422	0	23	lb:oxa-361	0	EF522838.1
hp_oxa-422	0	23	lb:oxa-361	0	EU161636.1
hp_oxa-422	0	23	lb:oxa-361	0	EU182575.1
hp_oxa-422	0	23	lb:oxa-361	0	EU328347.1
hp_oxa-422	0	23	lb:oxa-361	0	EU358785.1
hp_oxa-422	0	23	lb:oxa-361	0	EU573215.2
hp_oxa-422	0	23	lb:oxa-361	0	EU708817.1
hp_oxa-422	0	23	lb:oxa-361	0	EU886979.1
hp_oxa-422	0	23	lb:oxa-361	0	EU886980.1
hp_oxa-422	0	23	lb:oxa-361	0	EU886981.1
hp_oxa-422	0	23	lb:oxa-361	0	FJ655384.1
hp_oxa-422	0	23	lb:oxa-361	0	FM207629.1
hp_oxa-422	0	23	lb:oxa-361	0	FM877487.1
hp_oxa-422	0	23	lb:oxa-361	0	FM994936.1
hp_oxa-422	0	23	lb:oxa-361	0	FN178517.2
hp_oxa-422	0	23	lb:oxa-361	0	GQ139471.1
hp_oxa-422	0	23	lb:oxa-361	0	GU122165.1
hp_oxa-422	0	23	lb:oxa-361	0	GU906255.1
hp_oxa-422	0	23	lb:oxa-361	0	GU906256.1
hp_oxa-422	0	23	lb:oxa-361	0	HE616889.1
hp_oxa-422	0	23	lb:oxa-361	0	HM106459.1
hp_oxa-422	0	23	lb:oxa-361	0	J03427.1
hp_oxa-422	0	23	lb:oxa-361	0	JN193567.1
hp_oxa-422	0	23	lb:oxa-361	0	JN687470.1
hp_oxa-422	0	23	lb:oxa-361	0	JQ629929.1
hp_oxa-422	0	23	lb:oxa-361	0	JX566705.1
hp_oxa-422	0	23	lb:oxa-361	0	L38523.1
hp_oxa-422	0	23	lb:oxa-361	0	U37105.2
hp_oxa-422	0	23	lb:oxa-361	0	Z22590.1
hp_oxa-423	0	23	lb:oxa-361	0	AF043381.1
hp_oxa-423	0	23	lb:oxa-361	0	AF043558.1
hp_oxa-423	0	23	lb:oxa-361	0	AF231133.1
hp_oxa-423	0	23	lb:oxa-361	0	AF300984.1
hp_oxa-423	0	23	lb:oxa-361	0	AF315786.1
hp_oxa-423	0	23	lb:oxa-361	0	AFXI01000001.1
hp_oxa-423	0	23	lb:oxa-361	0	AFXJ01000001.1
hp_oxa-423	0	23	lb:oxa-361	0	AFXK01000001.1
hp_oxa-423	0	23	lb:oxa-361	0	AM412777.1
hp_oxa-423	0	23	lb:oxa-361	0	AY445080.1
hp_oxa-423	0	23	lb:oxa-361	0	AY660529.1
hp_oxa-423	0	23	lb:oxa-361	0	AY866525.1
hp_oxa-423	0	23	lb:oxa-361	0	DQ914960.2
hp_oxa-423	0	23	lb:oxa-361	0	EF437948.1
hp_oxa-423	0	23	lb:oxa-361	0	EU573214.2
hp_oxa-423	0	23	lb:oxa-361	0	FJ207466.1
hp_oxa-423	0	23	lb:oxa-361	0	FJ374756.1
hp_oxa-423	0	23	lb:oxa-361	0	FJ790516.1
hp_oxa-423	0	23	lb:oxa-361	0	U59183.1
hp_oxa-424	0	23	lb:oxa-361	0	X75562.1
hp_oxa-431	0	6	lb:oxa-311	0	AF060206.1
hp_oxa-431	0	6	lb:oxa-311	0	AF205943.1
hp_oxa-431	0	6	lb:oxa-311	0	AJ854182.1
hp_oxa-431	0	6	lb:oxa-311	0	AJ971342.1
hp_oxa-431	0	6	lb:oxa-311	0	AM392427.3
hp_oxa-431	0	6	lb:oxa-311	0	AY115475.1
hp_oxa-431	0	6	lb:oxa-311	0	AY139592.1
hp_oxa-431	0	6	lb:oxa-311	0	AY509609.1
hp_oxa-431	0	6	lb:oxa-311	0	AY536742.1
hp_oxa-431	0	6	lb:oxa-311	0	AY536743.1
hp_oxa-431	0	6	lb:oxa-311	0	AY841859.1
hp_oxa-431	0	6	lb:oxa-311	0	CT025832.1
hp_oxa-431	0	6	lb:oxa-311	0	CU459141.1
hp_oxa-431	0	6	lb:oxa-311	0	DQ098648.1
hp_oxa-431	0	6	lb:oxa-311	0	DQ098649.1
hp_oxa-431	0	6	lb:oxa-311	0	DQ141319.1
hp_oxa-431	0	6	lb:oxa-311	0	DQ288250.1
hp_oxa-431	0	6	lb:oxa-311	0	DQ321671.1
hp_oxa-431	0	6	lb:oxa-311	0	DQ393782.1
hp_oxa-431	0	6	lb:oxa-311	0	DQ393783.1
hp_oxa-431	0	6	lb:oxa-311	0	DQ839391.1
hp_oxa-431	0	6	lb:oxa-311	0	DQ902344.1
hp_oxa-431	0	6	lb:oxa-311	0	DQ984668.1
hp_oxa-431	0	6	lb:oxa-311	0	EF034153.1
hp_oxa-431	0	6	lb:oxa-311	0	EF490315.1
hp_oxa-431	0	6	lb:oxa-311	0	EF514797.1
hp_oxa-431	0	6	lb:oxa-311	0	EF522838.1
hp_oxa-431	0	6	lb:oxa-311	0	EU161636.1
hp_oxa-431	0	6	lb:oxa-311	0	EU182575.1
hp_oxa-431	0	6	lb:oxa-311	0	EU328347.1
hp_oxa-431	0	6	lb:oxa-311	0	EU573215.2
hp_oxa-431	0	6	lb:oxa-311	0	EU708817.1
hp_oxa-431	0	6	lb:oxa-311	0	EU886979.1
hp_oxa-431	0	6	lb:oxa-311	0	EU886980.1
hp_oxa-431	0	6	lb:oxa-311	0	EU886981.1
hp_oxa-431	0	6	lb:oxa-311	0	FJ655384.1
hp_oxa-431	0	6	lb:oxa-311	0	FM207629.1
hp_oxa-431	0	6	lb:oxa-311	0	FM877487.1
hp_oxa-431	0	6	lb:oxa-311	0	FM994936.1
hp_oxa-431	0	6	lb:oxa-311	0	FN178517.2
hp_oxa-431	0	6	lb:oxa-311	0	GQ139471.1
hp_oxa-431	0	6	lb:oxa-311	0	GU122165.1
hp_oxa-431	0	6	lb:oxa-311	0	GU906255.1
hp_oxa-431	0	6	lb:oxa-311	0	GU906256.1
hp_oxa-431	0	6	lb:oxa-311	0	HE616889.1
hp_oxa-431	0	6	lb:oxa-311	0	HM106459.1
hp_oxa-431	0	6	lb:oxa-311	0	J03427.1
hp_oxa-431	0	6	lb:oxa-311	0	JN193567.1
hp_oxa-431	0	6	lb:oxa-311	0	JN687470.1
hp_oxa-431	0	6	lb:oxa-311	0	JQ629929.1
hp_oxa-431	0	6	lb:oxa-311	0	JX566705.1
hp_oxa-431	0	6	lb:oxa-311	0	U37105.2
hp_oxa-432	0	6	lb:oxa-311	0	AF043100.1
hp_oxa-432	0	6	lb:oxa-311	0	EU358785.1
hp_oxa-432	0	6	lb:oxa-311	0	L38523.1
hp_oxa-432	0	6	lb:oxa-311	0	Z22590.1
hp_oxa-433	0	6	lb:oxa-311	0	AF043381.1
hp_oxa-433	0	6	lb:oxa-311	0	AF043558.1
hp_oxa-434	0	6	lb:oxa-311	0	AF300984.1
hp_oxa-434	0	6	lb:oxa-311	0	AF315786.1
hp_oxa-434	0	6	lb:oxa-311	0	AY866525.1
hp_oxa-434	0	6	lb:oxa-311	0	U59183.1
hp_oxa-435	0	6	lb:oxa-311	0	AF231133.1
hp_oxa-435	0	6	lb:oxa-311	0	FJ207466.1
hp_oxa-435	0	6	lb:oxa-311	0	FJ374756.1
hp_oxa-437	0	6	lb:oxa-311	0	FJ790516.1
hp_oxa-438	0	6	lb:oxa-311	0	AFXI01000001.1
hp_oxa-438	0	6	lb:oxa-311	0	AFXJ01000001.1
hp_oxa-438	0	6	lb:oxa-311	0	AFXK01000001.1
hp_oxa-438	0	6	lb:oxa-311	0	AM412777.1
hp_oxa-438	0	6	lb:oxa-311	0	AY445080.1
hp_oxa-438	0	6	lb:oxa-311	0	AY660529.1
hp_oxa-438	0	6	lb:oxa-311	0	DQ914960.2
hp_oxa-438	0	6	lb:oxa-311	0	EF437948.1
hp_oxa-438	0	6	lb:oxa-311	0	EU573214.2
hp_oxa-438	0	6	lb:oxa-311	0	X75562.1
hp_oxa-439	0	6	lb:oxa-312	0	AF347074.1
hp_oxa-439	0	6	lb:oxa-312	0	X58272.1
hp_oxa-440	0	6	lb:oxa-313	0	AM932669.1
hp_oxa-451	0	46	lb:oxa-331	0	GQ202693.1
hp_oxa-452	0	46	lb:oxa-331	0	AB188812.1
hp_oxa-452	0	46	lb:oxa-331	0	AF315351.1
hp_oxa-452	0	46	lb:oxa-331	0	AF350424.1
hp_oxa-452	0	46	lb:oxa-331	0	AJ295229.1
hp_oxa-452	0	46	lb:oxa-331	0	AJ311891.3
hp_oxa-452	0	46	lb:oxa-331	0	AJ564903.1
hp_oxa-452	0	46	lb:oxa-331	0	AJ620678.1
hp_oxa-452	0	46	lb:oxa-331	0	AJ621187.1
hp_oxa-452	0	46	lb:oxa-331	0	AJ744860.1
hp_oxa-452	0	46	lb:oxa-331	0	AJ863570.1
hp_oxa-452	0	46	lb:oxa-331	0	AJ871915.1
hp_oxa-452	0	46	lb:oxa-331	0	AJ877267.1
hp_oxa-452	0	46	lb:oxa-331	0	AM040449.1
hp_oxa-452	0	46	lb:oxa-331	0	AM040709.1
hp_oxa-452	0	46	lb:oxa-331	0	AM237806.1
hp_oxa-452	0	46	lb:oxa-331	0	AM237807.1
hp_oxa-452	0	46	lb:oxa-331	0	AM749812.1
hp_oxa-452	0	46	lb:oxa-331	0	AY046276.1
hp_oxa-452	0	46	lb:oxa-331	0	AY444814.1
hp_oxa-452	0	46	lb:oxa-331	0	AY507153.1
hp_oxa-452	0	46	lb:oxa-331	0	AY600085.1
hp_oxa-452	0	46	lb:oxa-331	0	AY600086.1
hp_oxa-452	0	46	lb:oxa-331	0	AY907717.1
hp_oxa-452	0	46	lb:oxa-331	0	CP003022.1
hp_oxa-452	0	46	lb:oxa-331	0	DQ112222.1
hp_oxa-452	0	46	lb:oxa-331	0	DQ139276.1
hp_oxa-452	0	46	lb:oxa-331	0	DQ139279.1
hp_oxa-452	0	46	lb:oxa-331	0	DQ310703.1
hp_oxa-452	0	46	lb:oxa-331	0	DQ352176.1
hp_oxa-452	0	46	lb:oxa-331	0	DQ357197.1
hp_oxa-452	0	46	lb:oxa-331	0	DQ519078.1
hp_oxa-452	0	46	lb:oxa-331	0	DQ522236.1
hp_oxa-452	0	46	lb:oxa-331	0	EF184216.1
hp_oxa-452	0	46	lb:oxa-331	0	EF375699.1
hp_oxa-452	0	46	lb:oxa-331	0	EF552405.1
hp_oxa-452	0	46	lb:oxa-331	0	EU014166.1
hp_oxa-452	0	46	lb:oxa-331	0	EU117158.1
hp_oxa-452	0	46	lb:oxa-331	0	EU165039.1
hp_oxa-452	0	46	lb:oxa-331	0	EU597467.1
hp_oxa-452	0	46	lb:oxa-331	0	EU686386.1
hp_oxa-452	0	46	lb:oxa-331	0	EU912537.1
hp_oxa-452	0	46	lb:oxa-331	0	FM179466.1
hp_oxa-452	0	46	lb:oxa-331	0	GQ337064.1
hp_oxa-452	0	46	lb:oxa-331	0	GQ856538.1
hp_oxa-452	0	46	lb:oxa-331	0	GQ856539.1
hp_oxa-452	0	46	lb:oxa-331	0	GU390399.1
hp_oxa-452	0	46	lb:oxa-331	0	HM138673.1
hp_oxa-452	0	46	lb:oxa-331	0	JN624388.2
hp_oxa-452	0	46	lb:oxa-331	0	JQ409537.1
hp_oxa-452	0	46	lb:oxa-331	0	JX566704.1
hp_oxa-452	0	46	lb:oxa-331	0	JX566706.1
hp_oxa-452	0	46	lb:oxa-331	0	JX566707.1
hp_oxa-452	0	46	lb:oxa-331	0	JX566709.1
hp_oxa-452	0	46	lb:oxa-331	0	JX566710.1
hp_oxa-452	0	46	lb:oxa-331	0	JX566711.1
hp_oxa-452	0	46	lb:oxa-331	0	JX566712.1
hp_oxa-452	0	46	lb:oxa-331	0	JX566713.1
hp_oxa-452	0	46	lb:oxa-331	0	JX566715.1
hp_oxa-452	0	46	lb:oxa-331	0	JX982232.1
hp_oxa-452	0	46	lb:oxa-331	0	M25261.1
hp_oxa-452	0	46	lb:oxa-331	0	M95287.4
hp_oxa-452	0	46	lb:oxa-331	0	U13880.2
hp_oxa-452	0	46	lb:oxa-331	0	X03037.1
hp_oxa-452	0	46	lb:oxa-331	0	X07260.1
hp_oxa-453	0	46	lb:oxa-331	0	U63835.1
hp_oxa-454	0	46	lb:oxa-331	0	AF300985.1
hp_oxa23-361	0	23	lb:oxa23-363	0	AF201828.2
hp_oxa23-361	0	23	lb:oxa23-363	0	AFDN01000001.1
hp_oxa23-361	0	23	lb:oxa23-363	0	AJ132105.1
hp_oxa23-361	0	23	lb:oxa23-363	0	AY288523.1
hp_oxa23-361	0	23	lb:oxa23-363	0	AY554200.1
hp_oxa23-361	0	23	lb:oxa23-363	0	AY762325.1
hp_oxa23-361	0	23	lb:oxa23-363	0	AY795964.1
hp_oxa23-361	0	23	lb:oxa23-363	0	CP001182.1
hp_oxa23-361	0	23	lb:oxa23-363	0	CP001937.1
hp_oxa23-361	0	23	lb:oxa23-363	0	CP002522.2
hp_oxa23-361	0	23	lb:oxa23-363	0	CP003501.1
hp_oxa23-361	0	23	lb:oxa23-363	0	EF015500.1
hp_oxa23-361	0	23	lb:oxa23-363	0	EF016357.1
hp_oxa23-361	0	23	lb:oxa23-363	0	EF059914.1
hp_oxa23-361	0	23	lb:oxa23-363	0	EF120622.2
hp_oxa23-361	0	23	lb:oxa23-363	0	EF127491.1
hp_oxa23-361	0	23	lb:oxa23-363	0	EF534259.1
hp_oxa23-361	0	23	lb:oxa23-363	0	EU022368.1
hp_oxa23-361	0	23	lb:oxa23-363	0	EU131372.1
hp_oxa23-361	0	23	lb:oxa23-363	0	EU571228.1
hp_oxa23-361	0	23	lb:oxa23-363	0	EU594641.1
hp_oxa23-361	0	23	lb:oxa23-363	0	EU827524.1
hp_oxa23-361	0	23	lb:oxa23-363	0	EU827525.1
hp_oxa23-361	0	23	lb:oxa23-363	0	EU827526.1
hp_oxa23-361	0	23	lb:oxa23-363	0	EU977574.1
hp_oxa23-361	0	23	lb:oxa23-363	0	FJ194460.1
hp_oxa23-361	0	23	lb:oxa23-363	0	FJ194494.1
hp_oxa23-361	0	23	lb:oxa23-363	0	FJ195387.1
hp_oxa23-361	0	23	lb:oxa23-363	0	FJ195388.1
hp_oxa23-361	0	23	lb:oxa23-363	0	FJ959346.1
hp_oxa23-361	0	23	lb:oxa23-363	0	FJ975151.1
hp_oxa23-361	0	23	lb:oxa23-363	0	FJ975152.1
hp_oxa23-361	0	23	lb:oxa23-363	0	FJ998184.1
hp_oxa23-361	0	23	lb:oxa23-363	0	GQ268326.1
hp_oxa23-361	0	23	lb:oxa23-363	0	GQ849192.1
hp_oxa23-361	0	23	lb:oxa23-363	0	GQ861438.1
hp_oxa23-361	0	23	lb:oxa23-363	0	GQ861439.1
hp_oxa23-361	0	23	lb:oxa23-363	0	GU188041.1
hp_oxa23-361	0	23	lb:oxa23-363	0	HM053480.1
hp_oxa23-361	0	23	lb:oxa23-363	0	HM053481.1
hp_oxa23-361	0	23	lb:oxa23-363	0	HM053482.1
hp_oxa23-361	0	23	lb:oxa23-363	0	HM053483.1
hp_oxa23-361	0	23	lb:oxa23-363	0	HM488986.1
hp_oxa23-361	0	23	lb:oxa23-363	0	HM488987.1
hp_oxa23-361	0	23	lb:oxa23-363	0	HM488988.1
hp_oxa23-361	0	23	lb:oxa23-363	0	HM488989.1
hp_oxa23-361	0	23	lb:oxa23-363	0	HM488990.1
hp_oxa23-361	0	23	lb:oxa23-363	0	HM488991.1
hp_oxa23-361	0	23	lb:oxa23-363	0	HM488992.1
hp_oxa23-361	0	23	lb:oxa23-363	0	HM772970.1
hp_oxa23-361	0	23	lb:oxa23-363	0	HM772971.1
hp_oxa23-361	0	23	lb:oxa23-363	0	HM772972.1
hp_oxa23-361	0	23	lb:oxa23-363	0	HM772973.1
hp_oxa23-361	0	23	lb:oxa23-363	0	HM772974.1
hp_oxa23-361	0	23	lb:oxa23-363	0	HM772975.1
hp_oxa23-361	0	23	lb:oxa23-363	0	HM772976.1
hp_oxa23-361	0	23	lb:oxa23-363	0	HM772977.1
hp_oxa23-361	0	23	lb:oxa23-363	0	HM772978.1
hp_oxa23-361	0	23	lb:oxa23-363	0	HM772979.1
hp_oxa23-361	0	23	lb:oxa23-363	0	HM772980.1
hp_oxa23-361	0	23	lb:oxa23-363	0	HM772981.1
hp_oxa23-361	0	23	lb:oxa23-363	0	HQ008356.1
hp_oxa23-361	0	23	lb:oxa23-363	0	HQ008357.1
hp_oxa23-361	0	23	lb:oxa23-363	0	HQ008358.1
hp_oxa23-361	0	23	lb:oxa23-363	0	HQ018644.1
hp_oxa23-361	0	23	lb:oxa23-363	0	HQ700358.1
hp_oxa23-361	0	23	lb:oxa23-363	0	JF421124.1
hp_oxa23-361	0	23	lb:oxa23-363	0	JF731028.1
hp_oxa23-361	0	23	lb:oxa23-363	0	JF731029.1
hp_oxa23-361	0	23	lb:oxa23-363	0	JN107991.1
hp_oxa23-361	0	23	lb:oxa23-363	0	JN129846.1
hp_oxa23-361	0	23	lb:oxa23-363	0	JN207493.1
hp_oxa23-361	0	23	lb:oxa23-363	0	JN638887.1
hp_oxa23-361	0	23	lb:oxa23-363	0	JN665073.1
hp_oxa23-361	0	23	lb:oxa23-363	0	JN696403.1
hp_oxa23-361	0	23	lb:oxa23-363	0	JN968483.1
hp_oxa23-361	0	23	lb:oxa23-363	0	JQ002680.1
hp_oxa23-361	0	23	lb:oxa23-363	0	JQ326202.1
hp_oxa23-361	0	23	lb:oxa23-363	0	JQ837239.1
hp_oxa23-361	0	23	lb:oxa23-363	0	JX481978.1
hp_oxa23-361	0	23	lb:oxa23-363	0	JX481979.1
hp_oxa_611	0	15	lb_oxa_651	0	AF201828.2
hp_oxa_611	0	15	lb_oxa_651	0	AFDN01000001.1
hp_oxa_611	0	15	lb_oxa_651	0	AJ132105.1
hp_oxa_611	0	15	lb_oxa_651	0	AY288523.1
hp_oxa_611	0	15	lb_oxa_651	0	AY554200.1
hp_oxa_611	0	15	lb_oxa_651	0	AY762325.1
hp_oxa_611	0	15	lb_oxa_651	0	AY795964.1
hp_oxa_611	0	15	lb_oxa_651	0	CP001182.1
hp_oxa_611	0	15	lb_oxa_651	0	CP001937.1
hp_oxa_611	0	15	lb_oxa_651	0	CP002522.2
hp_oxa_611	0	15	lb_oxa_651	0	CP003501.1
hp_oxa_611	0	15	lb_oxa_651	0	DQ029069.1
hp_oxa_611	0	15	lb_oxa_651	0	DQ923478.1
hp_oxa_611	0	15	lb_oxa_651	0	EF015500.1
hp_oxa_611	0	15	lb_oxa_651	0	EF016357.1
hp_oxa_611	0	15	lb_oxa_651	0	EF059914.1
hp_oxa_611	0	15	lb_oxa_651	0	EF120622.2
hp_oxa_611	0	15	lb_oxa_651	0	EF127491.1
hp_oxa_611	0	15	lb_oxa_651	0	EF534259.1
hp_oxa_611	0	15	lb_oxa_651	0	EU022368.1
hp_oxa_611	0	15	lb_oxa_651	0	EU131372.1
hp_oxa_611	0	15	lb_oxa_651	0	EU571228.1
hp_oxa_611	0	15	lb_oxa_651	0	EU594641.1
hp_oxa_611	0	15	lb_oxa_651	0	EU827524.1
hp_oxa_611	0	15	lb_oxa_651	0	EU827525.1
hp_oxa_611	0	15	lb_oxa_651	0	EU827526.1
hp_oxa_611	0	15	lb_oxa_651	0	EU977574.1
hp_oxa_611	0	15	lb_oxa_651	0	FJ194460.1
hp_oxa_611	0	15	lb_oxa_651	0	FJ194494.1
hp_oxa_611	0	15	lb_oxa_651	0	FJ195387.1
hp_oxa_611	0	15	lb_oxa_651	0	FJ195388.1
hp_oxa_611	0	15	lb_oxa_651	0	FJ628170.1
hp_oxa_611	0	15	lb_oxa_651	0	FJ959346.1
hp_oxa_611	0	15	lb_oxa_651	0	FJ975151.1
hp_oxa_611	0	15	lb_oxa_651	0	FJ975152.1
hp_oxa_611	0	15	lb_oxa_651	0	FJ975153.1
hp_oxa_611	0	15	lb_oxa_651	0	FJ975154.1
hp_oxa_611	0	15	lb_oxa_651	0	FJ998184.1
hp_oxa_611	0	15	lb_oxa_651	0	GQ268326.1
hp_oxa_611	0	15	lb_oxa_651	0	GQ849192.1
hp_oxa_611	0	15	lb_oxa_651	0	GQ861438.1
hp_oxa_611	0	15	lb_oxa_651	0	GQ861439.1
hp_oxa_611	0	15	lb_oxa_651	0	GU188041.1
hp_oxa_611	0	15	lb_oxa_651	0	HM053480.1
hp_oxa_611	0	15	lb_oxa_651	0	HM053481.1
hp_oxa_611	0	15	lb_oxa_651	0	HM053482.1
hp_oxa_611	0	15	lb_oxa_651	0	HM053483.1
hp_oxa_611	0	15	lb_oxa_651	0	HM488986.1
hp_oxa_611	0	15	lb_oxa_651	0	HM488987.1
hp_oxa_611	0	15	lb_oxa_651	0	HM488988.1
hp_oxa_611	0	15	lb_oxa_651	0	HM488989.1
hp_oxa_611	0	15	lb_oxa_651	0	HM488990.1
hp_oxa_611	0	15	lb_oxa_651	0	HM488991.1
hp_oxa_611	0	15	lb_oxa_651	0	HM488992.1
hp_oxa_611	0	15	lb_oxa_651	0	HM772970.1
hp_oxa_611	0	15	lb_oxa_651	0	HM772971.1
hp_oxa_611	0	15	lb_oxa_651	0	HM772972.1
hp_oxa_611	0	15	lb_oxa_651	0	HM772973.1
hp_oxa_611	0	15	lb_oxa_651	0	HM772974.1
hp_oxa_611	0	15	lb_oxa_651	0	HM772975.1
hp_oxa_611	0	15	lb_oxa_651	0	HM772976.1
hp_oxa_611	0	15	lb_oxa_651	0	HM772977.1
hp_oxa_611	0	15	lb_oxa_651	0	HM772978.1
hp_oxa_611	0	15	lb_oxa_651	0	HM772979.1
hp_oxa_611	0	15	lb_oxa_651	0	HM772980.1
hp_oxa_611	0	15	lb_oxa_651	0	HM772981.1
hp_oxa_611	0	15	lb_oxa_651	0	HQ008356.1
hp_oxa_611	0	15	lb_oxa_651	0	HQ008357.1
hp_oxa_611	0	15	lb_oxa_651	0	HQ008358.1
hp_oxa_611	0	15	lb_oxa_651	0	HQ018644.1
hp_oxa_611	0	15	lb_oxa_651	0	HQ700358.1
hp_oxa_611	0	15	lb_oxa_651	0	JF421124.1
hp_oxa_611	0	15	lb_oxa_651	0	JF731028.1
hp_oxa_611	0	15	lb_oxa_651	0	JF731029.1
hp_oxa_611	0	15	lb_oxa_651	0	JF803486.1
hp_oxa_611	0	15	lb_oxa_651	0	JF803487.1
hp_oxa_611	0	15	lb_oxa_651	0	JN107991.1
hp_oxa_611	0	15	lb_oxa_651	0	JN129846.1
hp_oxa_611	0	15	lb_oxa_651	0	JN207493.1
hp_oxa_611	0	15	lb_oxa_651	0	JN638887.1
hp_oxa_611	0	15	lb_oxa_651	0	JN665073.1
hp_oxa_611	0	15	lb_oxa_651	0	JN696403.1
hp_oxa_611	0	15	lb_oxa_651	0	JN968483.1
hp_oxa_611	0	15	lb_oxa_651	0	JQ002680.1
hp_oxa_611	0	15	lb_oxa_651	0	JQ326202.1
hp_oxa_611	0	15	lb_oxa_651	0	JQ837239.1
hp_oxa_611	0	15	lb_oxa_651	0	JX481978.1
hp_oxa_611	0	15	lb_oxa_651	0	JX481979.1
hp_oxa_612	0	20	lb_oxa_652	0	AF201826.1
hp_oxa_612	0	20	lb_oxa_652	0	AF201827.1
hp_oxa_612	0	20	lb_oxa_652	0	AF509241.1
hp_oxa_612	0	20	lb_oxa_652	0	AJ239129.2
hp_oxa_612	0	20	lb_oxa_652	0	AM991978.1
hp_oxa_612	0	20	lb_oxa_652	0	AY082394.1
hp_oxa_612	0	20	lb_oxa_652	0	AY228470.1
hp_oxa_612	0	20	lb_oxa_652	0	AY739646.1
hp_oxa_612	0	20	lb_oxa_652	0	EF534256.2
hp_oxa_612	0	20	lb_oxa_652	0	FJ157355.1
hp_oxa_612	0	20	lb_oxa_652	0	FM210331.1
hp_oxa_612	0	20	lb_oxa_652	0	GQ342610.1
hp_oxa_612	0	20	lb_oxa_652	0	GQ377752.1
hp_oxa_612	0	20	lb_oxa_652	0	GQ476987.1
hp_oxa_612	0	20	lb_oxa_652	0	GQ904226.1
hp_oxa_612	0	20	lb_oxa_652	0	GQ904227.1
hp_oxa_612	0	20	lb_oxa_652	0	GU199038.2
hp_oxa_612	0	20	lb_oxa_652	0	GU199039.2
hp_oxa_612	0	20	lb_oxa_652	0	GU199040.2
hp_oxa_612	0	20	lb_oxa_652	0	HQ219688.1
hp_oxa_612	0	20	lb_oxa_652	0	JN207494.1
hp_oxa_612	0	20	lb_oxa_652	0	JN982951.1
hp_oxa_612	0	20	lb_oxa_652	0	JN982952.1
hp_oxa_612	0	20	lb_oxa_652	0	JQ838185.1
hp_oxa_612	0	20	lb_oxa_652	0	JX069966.1
hp_oxa_612	0	20	lb_oxa_652	0	JX268653.1
hp_oxa_612	0	20	lb_oxa_652	0	JX968505.1
hp_oxa_613	0	29	lb_oxa_653	0	AY236073.2
hp_oxa_614	0	10	lb_oxa_654	0	AFCZ02000002.1
hp_oxa_614	0	10	lb_oxa_654	0	AFDK01000002.1
hp_oxa_614	0	10	lb_oxa_654	0	AFDL01000002.1
hp_oxa_614	0	10	lb_oxa_654	0	AFDN01000001.1
hp_oxa_614	0	10	lb_oxa_654	0	AJ309734.2
hp_oxa_614	0	10	lb_oxa_654	0	AM086637.1
hp_oxa_614	0	10	lb_oxa_654	0	AM231719.1
hp_oxa_614	0	10	lb_oxa_654	0	AM231720.2
hp_oxa_614	0	10	lb_oxa_654	0	AM279652.1
hp_oxa_614	0	10	lb_oxa_654	0	AY750907.1
hp_oxa_614	0	10	lb_oxa_654	0	AY750908.1
hp_oxa_614	0	10	lb_oxa_654	0	AY750909.1
hp_oxa_614	0	10	lb_oxa_654	0	AY750910.1
hp_oxa_614	0	10	lb_oxa_654	0	AY750911.1
hp_oxa_614	0	10	lb_oxa_654	0	AY750912.1
hp_oxa_614	0	10	lb_oxa_654	0	AY750913.1
hp_oxa_614	0	10	lb_oxa_654	0	AY859527.1
hp_oxa_614	0	10	lb_oxa_654	0	AY859528.1
hp_oxa_614	0	10	lb_oxa_654	0	AY859529.1
hp_oxa_614	0	10	lb_oxa_654	0	AY862132.1
hp_oxa_614	0	10	lb_oxa_654	0	AY949202.1
hp_oxa_614	0	10	lb_oxa_654	0	AY949203.1
hp_oxa_614	0	10	lb_oxa_654	0	AY949204.1
hp_oxa_614	0	10	lb_oxa_654	0	CP000521.1
hp_oxa_614	0	10	lb_oxa_654	0	CP000863.1
hp_oxa_614	0	10	lb_oxa_654	0	CP001172.1
hp_oxa_614	0	10	lb_oxa_654	0	CP001182.1
hp_oxa_614	0	10	lb_oxa_654	0	CP001921.1
hp_oxa_614	0	10	lb_oxa_654	0	CP001937.1
hp_oxa_614	0	10	lb_oxa_654	0	CP002522.2
hp_oxa_614	0	10	lb_oxa_654	0	CP003500.1
hp_oxa_614	0	10	lb_oxa_654	0	CP003856.1
hp_oxa_614	0	10	lb_oxa_654	0	CU459141.1
hp_oxa_614	0	10	lb_oxa_654	0	CU468230.2
hp_oxa_614	0	10	lb_oxa_654	0	DQ149247.1
hp_oxa_614	0	10	lb_oxa_654	0	DQ174097.1
hp_oxa_614	0	10	lb_oxa_654	0	DQ174098.1
hp_oxa_614	0	10	lb_oxa_654	0	DQ309276.1
hp_oxa_614	0	10	lb_oxa_654	0	DQ309277.1
hp_oxa_614	0	10	lb_oxa_654	0	DQ335566.1
hp_oxa_614	0	10	lb_oxa_654	0	DQ348075.1
hp_oxa_614	0	10	lb_oxa_654	0	DQ385606.1
hp_oxa_614	0	10	lb_oxa_654	0	DQ392963.1
hp_oxa_614	0	10	lb_oxa_654	0	DQ491200.1
hp_oxa_614	0	10	lb_oxa_654	0	DQ519086.1
hp_oxa_614	0	10	lb_oxa_654	0	DQ519087.1
hp_oxa_614	0	10	lb_oxa_654	0	DQ519088.1
hp_oxa_614	0	10	lb_oxa_654	0	DQ519089.1
hp_oxa_614	0	10	lb_oxa_654	0	DQ888718.1
hp_oxa_614	0	10	lb_oxa_654	0	DQ923479.1
hp_oxa_614	0	10	lb_oxa_654	0	DQ987478.1
hp_oxa_614	0	10	lb_oxa_654	0	DQ987479.1
hp_oxa_614	0	10	lb_oxa_654	0	EF016356.1
hp_oxa_614	0	10	lb_oxa_654	0	EF051061.1
hp_oxa_614	0	10	lb_oxa_654	0	EF534257.1
hp_oxa_614	0	10	lb_oxa_654	0	EF650032.1
hp_oxa_614	0	10	lb_oxa_654	0	EF650033.1
hp_oxa_614	0	10	lb_oxa_654	0	EF650034.1
hp_oxa_614	0	10	lb_oxa_654	0	EF650035.1
hp_oxa_614	0	10	lb_oxa_654	0	EF650036.1
hp_oxa_614	0	10	lb_oxa_654	0	EF650038.1
hp_oxa_614	0	10	lb_oxa_654	0	EF653400.1
hp_oxa_614	0	10	lb_oxa_654	0	EU019534.1
hp_oxa_614	0	10	lb_oxa_654	0	EU019535.1
hp_oxa_614	0	10	lb_oxa_654	0	EU019536.1
hp_oxa_614	0	10	lb_oxa_654	0	EU029998.1
hp_oxa_614	0	10	lb_oxa_654	0	EU220744.1
hp_oxa_614	0	10	lb_oxa_654	0	EU220745.1
hp_oxa_614	0	10	lb_oxa_654	0	EU255288.1
hp_oxa_614	0	10	lb_oxa_654	0	EU255289.1
hp_oxa_614	0	10	lb_oxa_654	0	EU255290.1
hp_oxa_614	0	10	lb_oxa_654	0	EU255291.1
hp_oxa_614	0	10	lb_oxa_654	0	EU255292.1
hp_oxa_614	0	10	lb_oxa_654	0	EU255293.1
hp_oxa_614	0	10	lb_oxa_654	0	EU255294.1
hp_oxa_614	0	10	lb_oxa_654	0	EU255295.1
hp_oxa_614	0	10	lb_oxa_654	0	EU255296.1
hp_oxa_614	0	10	lb_oxa_654	0	EU433382.1
hp_oxa_614	0	10	lb_oxa_654	0	EU525848.1
hp_oxa_614	0	10	lb_oxa_654	0	EU525851.1
hp_oxa_614	0	10	lb_oxa_654	0	EU547443.1
hp_oxa_614	0	10	lb_oxa_654	0	EU547444.1
hp_oxa_614	0	10	lb_oxa_654	0	EU547445.1
hp_oxa_614	0	10	lb_oxa_654	0	EU547446.1
hp_oxa_614	0	10	lb_oxa_654	0	EU547447.1
hp_oxa_614	0	10	lb_oxa_654	0	EU670845.1
hp_oxa_614	0	10	lb_oxa_654	0	EU977569.1
hp_oxa_614	0	10	lb_oxa_654	0	FJ157357.1
hp_oxa_614	0	10	lb_oxa_654	0	FJ360530.1
hp_oxa_614	0	10	lb_oxa_654	0	GQ406245.1
hp_oxa_614	0	10	lb_oxa_654	0	GQ406246.1
hp_oxa_614	0	10	lb_oxa_654	0	HE963768.1
hp_oxa_615	0	10	lb_oxa_655	0	AE014299.2
hp_oxa_615	0	10	lb_oxa_655	0	AY500137.1
hp_oxa_616	0	16	lb_oxa_656	0	AY066004.1
hp_oxa_616	0	16	lb_oxa_656	0	AY343493.1
hp_oxa_617	0	32	lb_oxa_657	0	AY665723.1
hp_oxa_617	0	32	lb_oxa_657	0	CP000864.1
hp_oxa_617	0	32	lb_oxa_657	0	DQ385607.1
hp_oxa_617	0	32	lb_oxa_657	0	DQ519090.1
hp_oxa_617	0	32	lb_oxa_657	0	DQ987830.1
hp_oxa_617	0	32	lb_oxa_657	0	EF102240.1
hp_oxa_617	0	32	lb_oxa_657	0	EF138630.1
hp_oxa_617	0	32	lb_oxa_657	0	EF138631.2
hp_oxa_617	0	32	lb_oxa_657	0	EF534258.2
hp_oxa_617	0	32	lb_oxa_657	0	EU107364.1
hp_oxa_617	0	32	lb_oxa_657	0	EU107365.1
hp_oxa_617	0	32	lb_oxa_657	0	EU107366.1
hp_oxa_617	0	32	lb_oxa_657	0	EU107367.1
hp_oxa_617	0	32	lb_oxa_657	0	EU107368.1
hp_oxa_617	0	32	lb_oxa_657	0	EU107369.1
hp_oxa_617	0	32	lb_oxa_657	0	EU107370.1
hp_oxa_617	0	32	lb_oxa_657	0	EU107371.1
hp_oxa_617	0	32	lb_oxa_657	0	EU107372.1
hp_oxa_617	0	32	lb_oxa_657	0	EU107373.1
hp_oxa_617	0	32	lb_oxa_657	0	EU107374.1
hp_oxa_617	0	32	lb_oxa_657	0	EU107375.1
hp_oxa_617	0	32	lb_oxa_657	0	EU107376.1
hp_oxa_617	0	32	lb_oxa_657	0	EU131095.1
hp_oxa_617	0	32	lb_oxa_657	0	EU294228.1
hp_oxa_617	0	32	lb_oxa_657	0	EU642594.1
hp_oxa_617	0	32	lb_oxa_657	0	FJ157356.1
hp_oxa_617	0	32	lb_oxa_657	0	FJ195389.1
hp_oxa_617	0	32	lb_oxa_657	0	FJ200197.1
hp_oxa_617	0	32	lb_oxa_657	0	FJ492877.1
hp_oxa_618	0	12	lb_oxa_658	0	AF525303.2
hp_oxa_618	0	12	lb_oxa_658	0	AY662675.1
hp_oxa_618	0	12	lb_oxa_658	0	AY664504.1
hp_oxa_618	0	12	lb_oxa_658	0	AY664505.1
hp_oxa_618	0	12	lb_oxa_658	0	AY664506.1
hp_oxa_618	0	12	lb_oxa_658	0	CP001069.1
hp_pld-281	0	36	lb:pld-381	0	ACQB01000089.1
hp_pld-281	0	36	lb:pld-381	0	ACYQ02000028.1
hp_pld-281	0	36	lb:pld-381	0	ACYR02000079.1
hp_pld-281	0	36	lb:pld-381	0	ACYS02000023.1
hp_pld-281	0	36	lb:pld-381	0	ADGZ01000107.1
hp_pld-281	0	36	lb:pld-381	0	ADHA01000274.1
hp_pld-281	0	36	lb:pld-381	0	ADHB01000384.1
hp_pld-281	0	36	lb:pld-381	0	AEOW01000348.1
hp_pld-281	0	36	lb:pld-381	0	AEOX01000038.1
hp_pld-281	0	36	lb:pld-381	0	AEOY01000033.1
hp_pld-281	0	36	lb:pld-381	0	AEOZ01000119.1
hp_pld-281	0	36	lb:pld-381	0	AEPA01000068.1
hp_pld-281	0	36	lb:pld-381	0	AEPK01000045.1
hp_pld-281	0	36	lb:pld-381	0	AEPL01000025.1
hp_pld-281	0	36	lb:pld-381	0	AEPM01000032.1
hp_pld-281	0	36	lb:pld-381	0	AERY01000121.1
hp_pld-281	0	36	lb:pld-381	0	AERZ01000011.1
hp_pld-281	0	36	lb:pld-381	0	AFCZ02000002.1
hp_pld-281	0	36	lb:pld-381	0	AFDA02000004.1
hp_pld-281	0	36	lb:pld-381	0	AFDB02000002.1
hp_pld-281	0	36	lb:pld-381	0	AFDK01000002.1
hp_pld-281	0	36	lb:pld-381	0	AFDL01000002.1
hp_pld-281	0	36	lb:pld-381	0	AFDM01000008.1
hp_pld-281	0	36	lb:pld-381	0	AFDN01000001.1
hp_pld-281	0	36	lb:pld-381	0	AFDO01000006.1
hp_pld-281	0	36	lb:pld-381	0	AFSZ01000051.1
hp_pld-281	0	36	lb:pld-381	0	AFTA01000114.1
hp_pld-281	0	36	lb:pld-381	0	AFTB01000120.1
hp_pld-281	0	36	lb:pld-381	0	AFTC01000150.1
hp_pld-281	0	36	lb:pld-381	0	AHAG01000010.1
hp_pld-281	0	36	lb:pld-381	0	AHAH01000009.1
hp_pld-281	0	36	lb:pld-381	0	AHAI01000008.1
hp_pld-281	0	36	lb:pld-381	0	AHAJ01000019.1
hp_pld-281	0	36	lb:pld-381	0	AIEE01000083.1
hp_pld-281	0	36	lb:pld-381	0	AIEG01000066.1
hp_pld-281	0	36	lb:pld-381	0	AIEH01000045.1
hp_pld-281	0	36	lb:pld-381	0	AKAQ01000004.1
hp_pld-281	0	36	lb:pld-381	0	AKAS01000007.1
hp_pld-281	0	36	lb:pld-381	0	AKAT01000004.1
hp_pld-281	0	36	lb:pld-381	0	ALAL01000006.1
hp_pld-281	0	36	lb:pld-381	0	ALAM01000032.1
hp_pld-281	0	36	lb:pld-381	0	ALII01000010.1
hp_pld-281	0	36	lb:pld-381	0	ALOH01000156.1
hp_pld-281	0	36	lb:pld-381	0	ALXD01000048.1
hp_pld-281	0	36	lb:pld-381	0	AMDE01000026.1
hp_pld-281	0	36	lb:pld-381	0	AMDF01000015.1
hp_pld-281	0	36	lb:pld-381	0	AMDQ01000040.1
hp_pld-281	0	36	lb:pld-381	0	AMDR01000058.1
hp_pld-281	0	36	lb:pld-381	0	AMEI01000019.1
hp_pld-281	0	36	lb:pld-381	0	AMEJ01000028.1
hp_pld-281	0	36	lb:pld-381	0	AMFH01000003.1
hp_pld-281	0	36	lb:pld-381	0	AMFI01000008.1
hp_pld-281	0	36	lb:pld-381	0	AMFK01000093.1
hp_pld-281	0	36	lb:pld-381	0	AMFL01000037.1
hp_pld-281	0	36	lb:pld-381	0	AMFS01000007.1
hp_pld-281	0	36	lb:pld-381	0	AMFT01000028.1
hp_pld-281	0	36	lb:pld-381	0	AMFV01000007.1
hp_pld-281	0	36	lb:pld-381	0	AMGE01000085.1
hp_pld-281	0	36	lb:pld-381	0	AMGF01000015.1
hp_pld-281	0	36	lb:pld-381	0	AMGG01000077.1
hp_pld-281	0	36	lb:pld-381	0	AMGH01000006.1
hp_pld-281	0	36	lb:pld-381	0	AMGR01000051.1
hp_pld-281	0	36	lb:pld-381	0	AMGS01000057.1
hp_pld-281	0	36	lb:pld-381	0	AMHA01000167.1
hp_pld-281	0	36	lb:pld-381	0	AMHB01000216.1
hp_pld-281	0	36	lb:pld-381	0	AMHC01000049.1
hp_pld-281	0	36	lb:pld-381	0	AMHD01000012.1
hp_pld-281	0	36	lb:pld-381	0	AMHE01000002.1
hp_pld-281	0	36	lb:pld-381	0	AMHF01000084.1
hp_pld-281	0	36	lb:pld-381	0	AMHG01000111.1
hp_pld-281	0	36	lb:pld-381	0	AMHH01000212.1
hp_pld-281	0	36	lb:pld-381	0	AMHI01000046.1
hp_pld-281	0	36	lb:pld-381	0	AMHJ01000035.1
hp_pld-281	0	36	lb:pld-381	0	AMHK01000018.1
hp_pld-281	0	36	lb:pld-381	0	AMHL01000112.1
hp_pld-281	0	36	lb:pld-381	0	AMHM01000059.1
hp_pld-281	0	36	lb:pld-381	0	AMHN01000034.1
hp_pld-281	0	36	lb:pld-381	0	AMHO01000067.1
hp_pld-281	0	36	lb:pld-381	0	AMHP01000053.1
hp_pld-281	0	36	lb:pld-381	0	AMHQ01000087.1
hp_pld-281	0	36	lb:pld-381	0	AMHR01000215.1
hp_pld-281	0	36	lb:pld-381	0	AMHS01000042.1
hp_pld-281	0	36	lb:pld-381	0	AMHT01000099.1
hp_pld-281	0	36	lb:pld-381	0	AMHU01000209.1
hp_pld-281	0	36	lb:pld-381	0	AMHV01000069.1
hp_pld-281	0	36	lb:pld-381	0	AMHW01000150.1
hp_pld-281	0	36	lb:pld-381	0	AMHX01000205.1
hp_pld-281	0	36	lb:pld-381	0	AMHY01000026.1
hp_pld-281	0	36	lb:pld-381	0	AMHZ01000061.1
hp_pld-281	0	36	lb:pld-381	0	AMIA01000121.1
hp_pld-281	0	36	lb:pld-381	0	AMIB01000431.1
hp_pld-281	0	36	lb:pld-381	0	AMID01000017.1
hp_pld-281	0	36	lb:pld-381	0	AMIE01000036.1
hp_pld-281	0	36	lb:pld-381	0	AMIF01000196.1
hp_pld-281	0	36	lb:pld-381	0	AMIG01000145.1
hp_pld-281	0	36	lb:pld-381	0	AMIH01000003.1
hp_pld-281	0	36	lb:pld-381	0	AMII01000029.1
hp_pld-281	0	36	lb:pld-381	0	AMIJ01000118.1
hp_pld-281	0	36	lb:pld-381	0	AMIK01000030.1
hp_pld-281	0	36	lb:pld-381	0	AMIL01000096.1
hp_pld-281	0	36	lb:pld-381	0	AMIM01000033.1
hp_pld-281	0	36	lb:pld-381	0	AMIN01000049.1
hp_pld-281	0	36	lb:pld-381	0	AMIO01000087.1
hp_pld-281	0	36	lb:pld-381	0	AMIP01000070.1
hp_pld-281	0	36	lb:pld-381	0	AMIQ01000038.1
hp_pld-281	0	36	lb:pld-381	0	AMIR01000014.1
hp_pld-281	0	36	lb:pld-381	0	AMIS01000119.1
hp_pld-281	0	36	lb:pld-381	0	AMIU01000213.1
hp_pld-281	0	36	lb:pld-381	0	AMIV01000004.1
hp_pld-281	0	36	lb:pld-381	0	AMJO01000177.1
hp_pld-281	0	36	lb:pld-381	0	AMSW01000026.1
hp_pld-281	0	36	lb:pld-381	0	AMSX01000006.1
hp_pld-281	0	36	lb:pld-381	0	AMSY01000054.1
hp_pld-281	0	36	lb:pld-381	0	AMSZ01000055.1
hp_pld-281	0	36	lb:pld-381	0	AMTA01000073.1
hp_pld-281	0	36	lb:pld-381	0	AMTB01000037.1
hp_pld-281	0	36	lb:pld-381	0	AMZU01000004.1
hp_pld-281	0	36	lb:pld-381	0	CP000863.1
hp_pld-281	0	36	lb:pld-381	0	CP001172.1
hp_pld-281	0	36	lb:pld-381	0	CP001182.1
hp_pld-281	0	36	lb:pld-381	0	CP001921.1
hp_pld-281	0	36	lb:pld-381	0	CP001937.1
hp_pld-281	0	36	lb:pld-381	0	CP002522.2
hp_pld-281	0	36	lb:pld-381	0	CP003500.1
hp_pld-281	0	36	lb:pld-381	0	CP003856.1
hp_pld-281	0	36	lb:pld-381	0	CU459141.1
hp_pld-282	0	16	lb:pld-382	0	ABXK01000036.1
hp_pld-282	0	16	lb:pld-382	0	ACQB01000089.1
hp_pld-282	0	16	lb:pld-382	0	ACYQ02000028.1
hp_pld-282	0	16	lb:pld-382	0	ACYR02000079.1
hp_pld-282	0	16	lb:pld-382	0	ACYS02000023.1
hp_pld-282	0	16	lb:pld-382	0	ADGZ01000107.1
hp_pld-282	0	16	lb:pld-382	0	ADHA01000274.1
hp_pld-282	0	16	lb:pld-382	0	ADHB01000384.1
hp_pld-282	0	16	lb:pld-382	0	AEOW01000348.1
hp_pld-282	0	16	lb:pld-382	0	AEOX01000038.1
hp_pld-282	0	16	lb:pld-382	0	AEOY01000033.1
hp_pld-282	0	16	lb:pld-382	0	AEOZ01000119.1
hp_pld-282	0	16	lb:pld-382	0	AEPA01000068.1
hp_pld-282	0	16	lb:pld-382	0	AEPK01000045.1
hp_pld-282	0	16	lb:pld-382	0	AEPM01000032.1
hp_pld-282	0	16	lb:pld-382	0	AERY01000121.1
hp_pld-282	0	16	lb:pld-382	0	AERZ01000011.1
hp_pld-282	0	16	lb:pld-382	0	AFCZ02000002.1
hp_pld-282	0	16	lb:pld-382	0	AFDA02000004.1
hp_pld-282	0	16	lb:pld-382	0	AFDL01000002.1
hp_pld-282	0	16	lb:pld-382	0	AFDM01000008.1
hp_pld-282	0	16	lb:pld-382	0	AFDN01000001.1
hp_pld-282	0	16	lb:pld-382	0	AFDO01000006.1
hp_pld-282	0	16	lb:pld-382	0	AFSZ01000051.1
hp_pld-282	0	16	lb:pld-382	0	AFTA01000114.1
hp_pld-282	0	16	lb:pld-382	0	AFTB01000120.1
hp_pld-282	0	16	lb:pld-382	0	AFTC01000150.1
hp_pld-282	0	16	lb:pld-382	0	AHAH01000009.1
hp_pld-282	0	16	lb:pld-382	0	AHAI01000008.1
hp_pld-282	0	16	lb:pld-382	0	AHAJ01000019.1
hp_pld-282	0	16	lb:pld-382	0	AIEE01000083.1
hp_pld-282	0	16	lb:pld-382	0	AIEG01000066.1
hp_pld-282	0	16	lb:pld-382	0	AIEH01000045.1
hp_pld-282	0	16	lb:pld-382	0	AKAQ01000004.1
hp_pld-282	0	16	lb:pld-382	0	AKAS01000007.1
hp_pld-282	0	16	lb:pld-382	0	AKAT01000004.1
hp_pld-282	0	16	lb:pld-382	0	ALAM01000032.1
hp_pld-282	0	16	lb:pld-382	0	ALXD01000048.1
hp_pld-282	0	16	lb:pld-382	0	AMDF01000015.1
hp_pld-282	0	16	lb:pld-382	0	AMDQ01000040.1
hp_pld-282	0	16	lb:pld-382	0	AMEI01000019.1
hp_pld-282	0	16	lb:pld-382	0	AMEJ01000028.1
hp_pld-282	0	16	lb:pld-382	0	AMFH01000003.1
hp_pld-282	0	16	lb:pld-382	0	AMFI01000008.1
hp_pld-282	0	16	lb:pld-382	0	AMFK01000093.1
hp_pld-282	0	16	lb:pld-382	0	AMFL01000037.1
hp_pld-282	0	16	lb:pld-382	0	AMFS01000007.1
hp_pld-282	0	16	lb:pld-382	0	AMFT01000028.1
hp_pld-282	0	16	lb:pld-382	0	AMFY01000017.1
hp_pld-282	0	16	lb:pld-382	0	AMGE01000085.1
hp_pld-282	0	16	lb:pld-382	0	AMGG01000077.1
hp_pld-282	0	16	lb:pld-382	0	AMGH01000006.1
hp_pld-282	0	16	lb:pld-382	0	AMGR01000051.1
hp_pld-282	0	16	lb:pld-382	0	AMGS01000057.1
hp_pld-282	0	16	lb:pld-382	0	AMHB01000216.1
hp_pld-282	0	16	lb:pld-382	0	AMHC01000049.1
hp_pld-282	0	16	lb:pld-382	0	AMHD01000012.1
hp_pld-282	0	16	lb:pld-382	0	AMHE01000002.1
hp_pld-282	0	16	lb:pld-382	0	AMHI01000046.1
hp_pld-282	0	16	lb:pld-382	0	AMHJ01000035.1
hp_pld-282	0	16	lb:pld-382	0	AMHK01000018.1
hp_pld-282	0	16	lb:pld-382	0	AMHL01000112.1
hp_pld-282	0	16	lb:pld-382	0	AMHM01000059.1
hp_pld-282	0	16	lb:pld-382	0	AMHN01000034.1
hp_pld-282	0	16	lb:pld-382	0	AMHO01000067.1
hp_pld-282	0	16	lb:pld-382	0	AMHP01000053.1
hp_pld-282	0	16	lb:pld-382	0	AMHQ01000087.1
hp_pld-282	0	16	lb:pld-382	0	AMHR01000215.1
hp_pld-282	0	16	lb:pld-382	0	AMHS01000042.1
hp_pld-282	0	16	lb:pld-382	0	AMHT01000099.1
hp_pld-282	0	16	lb:pld-382	0	AMHU01000209.1
hp_pld-282	0	16	lb:pld-382	0	AMHV01000069.1
hp_pld-282	0	16	lb:pld-382	0	AMHW01000150.1
hp_pld-282	0	16	lb:pld-382	0	AMHX01000205.1
hp_pld-282	0	16	lb:pld-382	0	AMHY01000026.1
hp_pld-282	0	16	lb:pld-382	0	AMHZ01000061.1
hp_pld-282	0	16	lb:pld-382	0	AMIA01000121.1
hp_pld-282	0	16	lb:pld-382	0	AMIB01000431.1
hp_pld-282	0	16	lb:pld-382	0	AMID01000017.1
hp_pld-282	0	16	lb:pld-382	0	AMIE01000036.1
hp_pld-282	0	16	lb:pld-382	0	AMIF01000196.1
hp_pld-282	0	16	lb:pld-382	0	AMIG01000145.1
hp_pld-282	0	16	lb:pld-382	0	AMIH01000003.1
hp_pld-282	0	16	lb:pld-382	0	AMII01000029.1
hp_pld-282	0	16	lb:pld-382	0	AMIJ01000118.1
hp_pld-282	0	16	lb:pld-382	0	AMIK01000030.1
hp_pld-282	0	16	lb:pld-382	0	AMIL01000096.1
hp_pld-282	0	16	lb:pld-382	0	AMIM01000033.1
hp_pld-282	0	16	lb:pld-382	0	AMIN01000049.1
hp_pld-282	0	16	lb:pld-382	0	AMIO01000087.1
hp_pld-282	0	16	lb:pld-382	0	AMIP01000070.1
hp_pld-282	0	16	lb:pld-382	0	AMIQ01000038.1
hp_pld-282	0	16	lb:pld-382	0	AMIR01000014.1
hp_pld-282	0	16	lb:pld-382	0	AMIS01000119.1
hp_pld-282	0	16	lb:pld-382	0	AMIU01000213.1
hp_pld-282	0	16	lb:pld-382	0	AMIV01000004.1
hp_pld-282	0	16	lb:pld-382	0	AMJO01000177.1
hp_pld-282	0	16	lb:pld-382	0	AMSX01000006.1
hp_pld-282	0	16	lb:pld-382	0	AMSZ01000055.1
hp_pld-282	0	16	lb:pld-382	0	AMTB01000037.1
hp_pld-282	0	16	lb:pld-382	0	AMZT01000020.1
hp_pld-282	0	16	lb:pld-382	0	AMZU01000004.1
hp_pld-282	0	16	lb:pld-382	0	CP000521.1
hp_pld-282	0	16	lb:pld-382	0	CP000863.1
hp_pld-282	0	16	lb:pld-382	0	CP001172.1
hp_pld-282	0	16	lb:pld-382	0	CP001182.1
hp_pld-282	0	16	lb:pld-382	0	CP001921.1
hp_pld-282	0	16	lb:pld-382	0	CP001937.1
hp_pld-282	0	16	lb:pld-382	0	CP002522.2
hp_pld-282	0	16	lb:pld-382	0	CP003500.1
hp_pld-282	0	16	lb:pld-382	0	CP003856.1
hp_pld-282	0	16	lb:pld-382	0	CU459141.1
hp_pld-282	0	16	lb:pld-382	0	CU468230.2
hp_vim-226	0	2	lb:vim-381	0	AF317511.1
hp_vim-226	0	2	lb:vim-381	0	AF531419.1
hp_vim-226	0	2	lb:vim-381	0	AJ278514.1
hp_vim-226	0	2	lb:vim-381	0	AJ291609.1
hp_vim-226	0	2	lb:vim-381	0	AJ439689.1
hp_vim-226	0	2	lb:vim-381	0	AJ581664.1
hp_vim-226	0	2	lb:vim-381	0	AJ581665.1
hp_vim-226	0	2	lb:vim-381	0	AJ582121.1
hp_vim-226	0	2	lb:vim-381	0	AJ585042.1
hp_vim-226	0	2	lb:vim-381	0	AJ634050.2
hp_vim-226	0	2	lb:vim-381	0	AJ704863.3
hp_vim-226	0	2	lb:vim-381	0	AJ784256.1
hp_vim-226	0	2	lb:vim-381	0	AJ784804.1
hp_vim-226	0	2	lb:vim-381	0	AJ784805.1
hp_vim-226	0	2	lb:vim-381	0	AJ786649.2
hp_vim-226	0	2	lb:vim-381	0	AJ867812.2
hp_vim-226	0	2	lb:vim-381	0	AJ870988.1
hp_vim-226	0	2	lb:vim-381	0	AJ969233.1
hp_vim-226	0	2	lb:vim-381	0	AJ969234.1
hp_vim-226	0	2	lb:vim-381	0	AJ969235.1
hp_vim-226	0	2	lb:vim-381	0	AJ969236.1
hp_vim-226	0	2	lb:vim-381	0	AJ969237.1
hp_vim-226	0	2	lb:vim-381	0	AM087410.1
hp_vim-226	0	2	lb:vim-381	0	AM087411.1
hp_vim-226	0	2	lb:vim-381	0	AM181293.1
hp_vim-226	0	2	lb:vim-381	0	AM183120.1
hp_vim-226	0	2	lb:vim-381	0	AY135661.1
hp_vim-226	0	2	lb:vim-381	0	AY144612.1
hp_vim-226	0	2	lb:vim-381	0	AY152821.1
hp_vim-226	0	2	lb:vim-381	0	AY339625.2
hp_vim-226	0	2	lb:vim-381	0	AY456196.1
hp_vim-226	0	2	lb:vim-381	0	AY460181.1
hp_vim-226	0	2	lb:vim-381	0	AY509609.1
hp_vim-226	0	2	lb:vim-381	0	AY635904.1
hp_vim-226	0	2	lb:vim-381	0	AY648125.1
hp_vim-226	0	2	lb:vim-381	0	AY702100.1
hp_vim-226	0	2	lb:vim-381	0	AY866525.1
hp_vim-226	0	2	lb:vim-381	0	AY910754.1
hp_vim-226	0	2	lb:vim-381	0	AY970968.1
hp_vim-226	0	2	lb:vim-381	0	AY987853.1
hp_vim-226	0	2	lb:vim-381	0	DQ023222.1
hp_vim-226	0	2	lb:vim-381	0	DQ112355.1
hp_vim-226	0	2	lb:vim-381	0	DQ143913.1
hp_vim-226	0	2	lb:vim-381	0	DQ357197.1
hp_vim-226	0	2	lb:vim-381	0	DQ365886.1
hp_vim-226	0	2	lb:vim-381	0	DQ489717.1
hp_vim-226	0	2	lb:vim-381	0	DQ522239.1
hp_vim-226	0	2	lb:vim-381	0	DQ986304.1
hp_vim-226	0	2	lb:vim-381	0	EF078697.1
hp_vim-226	0	2	lb:vim-381	0	EF093145.1
hp_vim-226	0	2	lb:vim-381	0	EF093146.1
hp_vim-226	0	2	lb:vim-381	0	EF467306.1
hp_vim-226	0	2	lb:vim-381	0	EF494743.1
hp_vim-226	0	2	lb:vim-381	0	EF577407.1
hp_vim-226	0	2	lb:vim-381	0	EF577408.1
hp_vim-226	0	2	lb:vim-381	0	EF690695.1
hp_vim-226	0	2	lb:vim-381	0	EF690696.1
hp_vim-226	0	2	lb:vim-381	0	EF693946.1
hp_vim-226	0	2	lb:vim-381	0	EF693948.1
hp_vim-226	0	2	lb:vim-381	0	EU118150.1
hp_vim-226	0	2	lb:vim-381	0	EU581706.1
hp_vim-226	0	2	lb:vim-381	0	FJ172675.1
hp_vim-226	0	2	lb:vim-381	0	FJ445404.1
hp_vim-226	0	2	lb:vim-381	0	FJ499397.1
hp_vim-226	0	2	lb:vim-381	0	FJ822963.1
hp_vim-226	0	2	lb:vim-381	0	FJ915116.1
hp_vim-226	0	2	lb:vim-381	0	FM179466.1
hp_vim-226	0	2	lb:vim-381	0	FM179467.1
hp_vim-226	0	2	lb:vim-381	0	FN397623.1
hp_vim-226	0	2	lb:vim-381	0	FR748150.1
hp_vim-226	0	2	lb:vim-381	0	FR748151.1
hp_vim-226	0	2	lb:vim-381	0	FR748152.1
hp_vim-226	0	2	lb:vim-381	0	FR748153.1
hp_vim-226	0	2	lb:vim-381	0	GQ161847.1
hp_vim-226	0	2	lb:vim-381	0	GQ396666.1
hp_vim-226	0	2	lb:vim-381	0	GQ422826.1
hp_vim-226	0	2	lb:vim-381	0	GQ422827.1
hp_vim-226	0	2	lb:vim-381	0	GQ422828.1
hp_vim-226	0	2	lb:vim-381	0	GQ422829.1
[truncated: 2,944 more rows]
