# Supplementary material for: Rapid Identification of Carbapenemase Genes in Gram-Negative Bacteria with an Oligonucleotide Microarray-Based Assay
Source: PLoS One. 2014 Jul 28;9(7):e102232. doi: 10.1371/journal.pone.0102232 (PMC4113224; doi:10.1371/journal.pone.0102232)
Supplement: Table S5 — Matching of species specific probes to target sequences (numbers indicate mismatches numbers within the target sequence). (XLSX) [file pone.0102232.s005.xlsx]

## Sheet: Sheet1
Supporting Information Table S5: Matching of species specific probes to target sequences (numbers indicate mismatches numbers within the target sequence).
Species	Accession no.	gad_10	prob_ihfA_611	hp_dnaE_612	hp_dnaE_613	hp_cfa-491	hp_cfa-492	hp_ecfX-231	hp_ecfX-232	hp_khe-511	hp_basC-391	hp_basC-392	hp_efp-321	hp_efp-323	hp_pld-281	hp_pld-282
Acinetobacter baumannii	AB101202.1										0	0
Acinetobacter baumannii	ABXK										0	0			0	0
Acinetobacter baumannii	ACQB										0	0	0		0	0
Acinetobacter baumannii	ACYQ										0	0			0	0
Acinetobacter baumannii	ACYR										0	0			0	0
Acinetobacter baumannii	ACYS										0	0			0	0
Acinetobacter baumannii	ADGZ										0	0			0	0
Acinetobacter baumannii	ADHA										0	0			0	0
Acinetobacter baumannii	ADHB										0	0			0	0
Acinetobacter baumannii	AEOW										0	0			0	0
Acinetobacter baumannii	AEOX										0	0	0		0	0
Acinetobacter baumannii	AEOY										0	0			0	0
Acinetobacter baumannii	AEOZ										0	0			0	0
Acinetobacter baumannii	AEPA										0	0			0	0
Acinetobacter baumannii	AEPK										0	0			0	0
Acinetobacter baumannii	AEPL										0	0			0	0
Acinetobacter baumannii	AEPM										0	0	0		0	0
Acinetobacter baumannii	AERY										0	0			0	0
Acinetobacter baumannii	AERZ										0	0	0		0	0
Acinetobacter baumannii	AFCZ										0	0	0		0	0
Acinetobacter baumannii	AFDA										0	0	0		0	0
Acinetobacter baumannii	AFDB					6					0	0	0		0	0
Acinetobacter baumannii	AFDK					6					0	0	0		0	0
Acinetobacter baumannii	AFDL										0	0	0		0	0
Acinetobacter baumannii	AFDM										0	0	0		0	0
Acinetobacter baumannii	AFDN					6					0	0	0		0	0
Acinetobacter baumannii	AFDO										0	0	0		0	0
Acinetobacter baumannii	AFSZ										0	0			0	0
Acinetobacter baumannii	AFTA										0	0	0		0	0
Acinetobacter baumannii	AFTB										0	0			0	0
Acinetobacter baumannii	AFTC										0	0			0	0
Acinetobacter baumannii	AHAG										0	0	0		0	0
Acinetobacter baumannii	AHAH										0	0	0		0	0
Acinetobacter baumannii	AHAI										0	0	0		0	0
Acinetobacter baumannii	AHAJ										0	0	0		0	0
Acinetobacter baumannii	AIEG										0	0			0	0
Acinetobacter baumannii	AIEH										0	0	0		0	0
Acinetobacter baumannii	AKAQ										0	0	0		0	0
Acinetobacter baumannii	AKAS										0	0	0		0	0
Acinetobacter baumannii	AKAT										0	0			0	0
Acinetobacter baumannii	ALAL										0	0	0		0	0
Acinetobacter baumannii	ALAM										0	0	0		0	0
Acinetobacter baumannii	ALII					6					0	0	0		0	0
Acinetobacter baumannii	ALOH										0	1			0	0
Acinetobacter baumannii	ALXD										0	0	0		0	0
Acinetobacter baumannii	AMDE										0	0	0		0	0
Acinetobacter baumannii	AMDF										0	0	0		0	0
Acinetobacter baumannii	AMDQ										0	0			0	0
Acinetobacter baumannii	AMDR										0	0			0	0
Acinetobacter baumannii	AMEI										0	0			0	0
Acinetobacter baumannii	AMEJ										0	0			0	0
Acinetobacter baumannii	AMFH										0	0			0	0
Acinetobacter baumannii	AMFI										0	0			0	0
Acinetobacter baumannii	AMFK										0	0			0	0
Acinetobacter baumannii	AMFL										0	0	0		0	0
Acinetobacter baumannii	AMFS										0	0			0	0
Acinetobacter baumannii	AMFT										0	0	0		0	0
Acinetobacter baumannii	AMFV										0	0	0		0	0
Acinetobacter baumannii	AMFY										0	0	0		0	0
Acinetobacter baumannii	AMGE										0	0			0	0
Acinetobacter baumannii	AMGF										0	0	0		0	0
Acinetobacter baumannii	AMGG										0	0			0	0
Acinetobacter baumannii	AMGH										0	0			0	0
Acinetobacter baumannii	AMGR										0	0	0		0	0
Acinetobacter baumannii	AMGS										0	0	0		0	0
Acinetobacter baumannii	AMHA										0	0			0	1
Acinetobacter baumannii	AMHB										0	0			0	0
Acinetobacter baumannii	AMHC										0	0			0	0
Acinetobacter baumannii	AMHD										0	0			0	0
Acinetobacter baumannii	AMHE										0	0			0	0
Acinetobacter baumannii	AMHF										0	0			0	0
Acinetobacter baumannii	AMHG										0	0	0		0	0
Acinetobacter baumannii	AMHH										0	0			0	0
Acinetobacter baumannii	AMHI										0	0	0		0	0
Acinetobacter baumannii	AMHJ										0	0	0		0	0
Acinetobacter baumannii	AMHK										0	0			0	0
Acinetobacter baumannii	AMHL										0	0			0	0
Acinetobacter baumannii	AMHM										0	0	0		0	0
Acinetobacter baumannii	AMHN										0	0	0		0	0
Acinetobacter baumannii	AMHO										0	0			0	0
Acinetobacter baumannii	AMHP										0	0	0		0	0
Acinetobacter baumannii	AMHQ										0	0			0	0
Acinetobacter baumannii	AMHR										0	0			0	0
Acinetobacter baumannii	AMHS										0	0			0	0
Acinetobacter baumannii	AMHT										0	0			0	0
Acinetobacter baumannii	AMHU										0	0			0	0
Acinetobacter baumannii	AMHV										0	0	0		0	0
Acinetobacter baumannii	AMHW										0	0	0		0	0
Acinetobacter baumannii	AMHX										0	0			0	0
Acinetobacter baumannii	AMHY										0	0			0	0
Acinetobacter baumannii	AMHZ										0	0	0		0	0
Acinetobacter baumannii	AMIA										0	0			0	0
Acinetobacter baumannii	AMIB										0	0			0	0
Acinetobacter baumannii	AMID										0	0	0		0	0
Acinetobacter baumannii	AMIE										0	0			0	0
Acinetobacter baumannii	AMIF										0	0			0	0
Acinetobacter baumannii	AMIG										0	0			0	0
Acinetobacter baumannii	AMIH										0	0			0	0
Acinetobacter baumannii	AMII										0	0			0	0
Acinetobacter baumannii	AMIJ										0	0			0	0
Acinetobacter baumannii	AMIK										0	0	0		0	0
Acinetobacter baumannii	AMIL										0	0			0	0
Acinetobacter baumannii	AMIM										0	0			0	0
Acinetobacter baumannii	AMIN										0	0	0		0	0
Acinetobacter baumannii	AMIO										0	0	0		0	0
Acinetobacter baumannii	AMIP										0	0			0	0
Acinetobacter baumannii	AMIQ										0	0	0		0	0
Acinetobacter baumannii	AMIR										0	0	0		0	0
Acinetobacter baumannii	AMIS										0	0	0		0	0
Acinetobacter baumannii	AMIU										0	0			0	0
Acinetobacter baumannii	AMIV										0	0			0	0
Acinetobacter baumannii	AMJO										0	0			0	0
Acinetobacter baumannii	AMST										0	1		0		6
Acinetobacter baumannii	AMSW										0	0			0	0
Acinetobacter baumannii	AMSX										0	0			0	0
Acinetobacter baumannii	AMSY										0	0			0	0
Acinetobacter baumannii	AMSZ										0	0			0	0
Acinetobacter baumannii	AMTA										0	0			0	0
Acinetobacter baumannii	AMTB										0	0	0		0	0
Acinetobacter baumannii	AMZS										0	0
Acinetobacter baumannii	AMZT										0	0	0		0	0
Acinetobacter baumannii	AMZU										0	0	0		0	0
Acinetobacter baumannii	AY571146.1										0	0
Acinetobacter baumannii	CP000521.1										0	0	0		0	0
Acinetobacter baumannii	CP000863.1										0	0	0		0	0
Acinetobacter baumannii	CP001172.1					6					0	0	0		0	0
Acinetobacter baumannii	CP001182.1					6					0	0	0		0	0
Acinetobacter baumannii	CP001921.1										0	0	0		0	0
Acinetobacter baumannii	CP001937.1										0	0	0		0	0
Acinetobacter baumannii	CP002522.2										0	0	0		0	0
Acinetobacter baumannii	CP003500.1										0	0	0		0	0
Acinetobacter baumannii	CP003856.1										0	0	0		0	0
Acinetobacter baumannii	CU459141.1										0	0	0		0	0
Acinetobacter baumannii	CU468230.2												0		1	0
Acinetobacter calcoaceticus	CP002177.1										0	0		0
Acinetobacter oleivorans	CP002080.1											6		0		6
Acinetobacter pittii	ADCH										0	1		0		6
Acinetobacter pittii	AGFH										0	1		0		6
Acinetobacter pittii	AIEF										0	1				6
Acinetobacter pittii	AIEK										0	0				6
Acinetobacter sp. 528	AMJL										0	0				6
Acinetobacter sp. NCTC 10304	AIEE										0	1			0	0
Acinetobacter sp. TG2027	AMJN										0	0				6
Acinetobacter sp. TG27347	AMIT										0	0				6
Citrobacter freundii	ADLG	3				0	0
Citrobacter freundii	ANAV					0	0
Citrobacter freundii	AOMS		0			5
Citrobacter freundii	CACD					0	0
Citrobacter freundii	U09771.1						0
Citrobacter koseri	CP000822.1		0	4	0		4
Citrobacter rodentium	FN543502.1		0	4	1	5	3		5	6
Citrobacter sp. 30_2	ACDJ					0	0
Citrobacter sp. A1	AKTT	3				0	0
Citrobacter sp. L17	AMPE	3				0	0
Citrobacter youngae	ABWL	3				0	0
Cronobacter sakazakii	CP000783.1		0	4	1	3				6
Enterobacter aerogenes	CP002824.1		0	4	1	5				3			5
Enterobacter asburiae	CP003026.1		0	2	0	3				5
Enterobacter cloacae	CP001918.1		0	4	0	2				3
Enterobacter cloacae	CP002886.1		0	5	0	5				5
Enterobacter cloacae	CP003678.1		0	4	0	2			5	4
Enterobacter cloacae	CP003737.1		0	1	0	5				3
Enterobacter cloacae	FP929040.1		0	2	0	3						6
Enterobacter lignolyticus	CP002272.1		0	3	1		5		4	1
Enterobacter sp. 638	CP000653.1		0		0
Escherichia albertii	ABKX	1	0	2	0	5	4						5
Escherichia albertii	AEJU	1	0	2	0	5	4						5
Escherichia albertii	AEJY	1	0	2	0	5	4						5
Escherichia albertii	AEMF	1	0	3	0	5	3
Escherichia coli	AAJT	0	0	0	0	5
Escherichia coli	AAJU	0	0	0	0	5	4
Escherichia coli	AAJV	0	0	0	0	5						6
Escherichia coli	AAJW	0	0	0	0	5
Escherichia coli	AAJX	0	0	0	0	5						6
Escherichia coli	AAKB	0	0	0	0	5	4
Escherichia coli	AAMK	0	0	0	0	5	4
Escherichia coli	ABHK	0	0	0	0	5	4
Escherichia coli	ABHL	0	0	0	0	5	4
Escherichia coli	ABHM	0	0	0	0	5	4
Escherichia coli	ABHO	0	0	0	0	5	4
Escherichia coli	ABHP	0	0	0	0	5	4
Escherichia coli	ABHQ	0	0	0	0	5	4
Escherichia coli	ABHR	0	0	0	0	5	4
Escherichia coli	ABHS	0	0	0	0	5	4
Escherichia coli	ABHT	0	0	0	0	5	4			6
Escherichia coli	ABHU	0	0	0	0	5	4
Escherichia coli	ABHW	0	0	0	0	5	4
Escherichia coli	ABJT	0	0	0	0	5	4					6
Escherichia coli	ABKY	0	0	0	0	5	4			6
Escherichia coli	ACGN	0	0	0	0	5	4			6
Escherichia coli	ACTQ	0	0	0	0	5	4
Escherichia coli	ACXE	0	0	0	0	5
Escherichia coli	ACXF	0	0	0	0	5	4
Escherichia coli	ACXG	0	0	0	0	5	4
Escherichia coli	ACXH	0	0	0	0	5	4
Escherichia coli	ACXI	0	0	0	0	5	4
Escherichia coli	ACXN	0	0	0	0	5	4
Escherichia coli	ACXO		0	0	0	5	4			6
Escherichia coli	ADAU	0	0	0	0	5	4
Escherichia coli	ADAV	0	0	0	0	5	4
Escherichia coli	ADAW	0	0	0	0	5	4
Escherichia coli	ADAX	0	0	0	0	5	4			6
Escherichia coli	ADAY	0	0	1	0	5	4
Escherichia coli	ADAZ	0	0	0	0	5
Escherichia coli	ADBA	0	0	0	0	5	4
Escherichia coli	ADBB	0	0	0	0	5
Escherichia coli	ADBC	0	0	0	0	5	4
Escherichia coli	ADBT	0	1	0	0	5	4
Escherichia coli	ADMX		0	0	0	5	4
Escherichia coli	ADTJ	0	0	0	0	5	4
Escherichia coli	ADTK		0	0	0	5	4
Escherichia coli	ADTL	0	0	0	0	5	4
Escherichia coli	ADTM	0	0	0	0	5
Escherichia coli	ADTN	0	0	0	0	5	4
Escherichia coli	ADTO	0	0	0	0	5	4			6
Escherichia coli	ADTP	0	0	0	0	5
Escherichia coli	ADTQ	0	0	0	0	5	4
Escherichia coli	ADTR	0	0	0	0	5	4
Escherichia coli	ADTS	0	0	0	0	5
Escherichia coli	ADTW	0	0	0	0	5	4
Escherichia coli	ADTX	0	0	0	0	5	4			6
Escherichia coli	ADTY	0	0	0	0	5
Escherichia coli	ADTZ	0	0	0	0	5	4
Escherichia coli	ADUA	0	0	0	0	5	4			6
Escherichia coli	ADUB	0	0	0	0	5	4
Escherichia coli	ADUC	0	0	0	0	5	4
Escherichia coli	ADUD	0	0	0	0	5	4
Escherichia coli	ADUE	0	0	0	0	5	4			6
Escherichia coli	ADUF	0	0	0	0	5	4
Escherichia coli	ADUG	0	0	0	0	5	4
Escherichia coli	ADUK	0	0	0	0	5	3
Escherichia coli	ADUL	0	0	0	0	5	4
Escherichia coli	ADUM	0	0	0	0	5	4			6			5
Escherichia coli	ADUN	0	0	0	0	5	4					6
Escherichia coli	ADUO	0	0	0	0	5						6
Escherichia coli	ADUP	0	0	0	0	5	4
Escherichia coli	ADUQ	0	0	0	0	5	4					6
Escherichia coli	ADUR	0	0	0	0	5
Escherichia coli	ADUS	0	0	0	0	5	4
Escherichia coli	ADUX	0	0	0	0	5	4
Escherichia coli	ADUY	0	0	0	0	5	4
Escherichia coli	ADUZ	0	0	0	0	5	4
Escherichia coli	ADVA		0	0	0	5	4
Escherichia coli	ADVB	0	0	0	0	5	4
Escherichia coli	ADVC	0	0	0	0	5	4
Escherichia coli	ADWQ	0	0	0	0	5	4
Escherichia coli	ADWR	0	0	0	0	5
Escherichia coli	ADWS	0	0	0	0	5
Escherichia coli	ADWT	0	0	0	0	5	4
Escherichia coli	ADWU	0	0	0	0	5
Escherichia coli	ADWV	0	0	0	0	5
Escherichia coli	AE005174.2	0	0	0	0	5	4
Escherichia coli	AE014075.1	0	0	0	0	5	4			6
Escherichia coli	AEDF	0	0	0	0	5	4
Escherichia coli	AEFA	0	0	0	0	5	4
Escherichia coli	AEFE	0	0	0	0	5	4
Escherichia coli	AEFI	0	0	0	0	5	4
Escherichia coli	AEFJ	0	0	0	0	5	4
Escherichia coli	AEHS	0	0	0	0	5	4
Escherichia coli	AEHT	0	0	0	0	5
Escherichia coli	AEHU	0	0	0	0	5	4
Escherichia coli	AEHV	0	0	0	0	5
Escherichia coli	AEHW	0	0	0	0	5	4
Escherichia coli	AEHX	0	0	0	0	5	4
Escherichia coli	AEHY	0	0	0	0	5	4
Escherichia coli	AEHZ	0	0	0	0	5	4
Escherichia coli	AELA	0	0	0	0	5	4
Escherichia coli	AELB	0	0	0	0	5
Escherichia coli	AELC	0	0	0	0	5						6
Escherichia coli	AELD	0	0	0	0	5	4
Escherichia coli	AELE	0	0	0	0	5
Escherichia coli	AERP	0	0	0	0	5	4			6
Escherichia coli	AERQ	0	0	0	0	5	4
Escherichia coli	AERR	0	0	0	0	5	4
Escherichia coli	AERT	0	0	0	0	5	4
Escherichia coli	AERU	0	0	0	0	5
Escherichia coli	AETX	0	0	0	0	5	4
Escherichia coli	AETY	0	0	0	0	5	4
Escherichia coli	AETZ	0	0	0	0	5	4
Escherichia coli	AEUA	0	0	0	0	5	4
Escherichia coli	AEUB	0	0	0	0	5	4
Escherichia coli	AEUC	0	0	0	0	5	4
Escherichia coli	AEVZ	0	0	0	0	5	4
Escherichia coli	AEXD	0	0	0	0	5	4
Escherichia coli	AEXF	0	0	0	0	5	4
Escherichia coli	AEXG	0	0	0	0	5	4
Escherichia coli	AEXH	0	0	0	0	5	4
Escherichia coli	AEYT	0	0	0	0	5	4
Escherichia coli	AEZI	0	0	0	0	5	4
Escherichia coli	AEZJ	0	0	0	0	5	4
Escherichia coli	AEZK	0	0	0	0	5						6
Escherichia coli	AEZL	0	0	0	0	5	4
Escherichia coli	AEZM	0	0	0	0	5	4
Escherichia coli	AEZN	0	0	0	0	5
Escherichia coli	AEZO	0	0	0	0	5						6
Escherichia coli	AEZP	0	0	0	0	5
Escherichia coli	AEZQ	0	0	0	0	5
Escherichia coli	AEZR	0	0	0	0	5
Escherichia coli	AEZS	0	0	0	0	5						6
Escherichia coli	AEZT	0	0	0	0	5						6
Escherichia coli	AEZU	0	0	0	0	5	4					6
Escherichia coli	AEZV	0	0	0	0	5	4			6		6
Escherichia coli	AEZW	0	0	0	0	5
Escherichia coli	AEZX	0	0	0	0	5	4
Escherichia coli	AEZY	0	0	0	0	5	4
Escherichia coli	AEZZ	0	0	0	0	5				6
Escherichia coli	AFAA	0	0	0	0	5						6
Escherichia coli	AFAB	0	0	0	0	5	4
Escherichia coli	AFAC	0	0	0	0	5
Escherichia coli	AFAD	0	0	0	0	5	4
Escherichia coli	AFAE	0	0	0	0	5	4
Escherichia coli	AFAF	0	0	0	0	5	4
Escherichia coli	AFAG	0	0	0	0	5	4
Escherichia coli	AFAH	0	0	0	0	5	4
Escherichia coli	AFAI	0	0	0	0	5	4					6
Escherichia coli	AFAT	0	0	0	0	5	4
Escherichia coli	AFDQ	0	0	0	0	5
Escherichia coli	AFDR	0	0	0	0	5	4
Escherichia coli	AFDS	0	0	0	0	5	4					6
Escherichia coli	AFDT	0	0	0	0	5
Escherichia coli	AFDU	0	0	0	0	5
Escherichia coli	AFDV		0	0	0	5
Escherichia coli	AFDW	0	0	0	0	5	4
Escherichia coli	AFDX	0	0	0	0	5	4
Escherichia coli	AFDY	0	0	0	0	5						6
Escherichia coli	AFDZ	0	0	0	0	5	4
Escherichia coli	AFEA	0	0	0	0	5	4
Escherichia coli	AFEB	0	0	0	0	5
Escherichia coli	AFET	0	0	0	0	5	4			6
Escherichia coli	AFEX	0	0	0	0	5
Escherichia coli	AFJB	0	0	0	0	5	4
Escherichia coli	AFOB	0	0	0	0	5	4
Escherichia coli	AFOG	0	0	0	0	5	4
Escherichia coli	AFPN	0	0	0	0	5	4
Escherichia coli	AFPS	0	0	0	0	5	4			6
Escherichia coli	AFQH	0	0	0	0	5
Escherichia coli	AFQI	0	0	0	0	5
Escherichia coli	AFRH	0	0	0	0	5	4
Escherichia coli	AFRI	0	0	0	0	5	4
Escherichia coli	AFRK	0	0	0	0	5	4			6
Escherichia coli	AFRL	0	0	0	0	5	4			6
Escherichia coli	AFRM	0	0	0	0	5	4
Escherichia coli	AFRO	0	0	0	0	5	4
Escherichia coli	AFSO	0	0	0	0	5	4
Escherichia coli	AFST	0	0	0	0	5	4
Escherichia coli	AFUX	0	0	0	0	5	4
Escherichia coli	AFUY	0	0	0	0	5	4
Escherichia coli	AFUZ	0	0	0	0	5	4
Escherichia coli	AFVA	0	0	0	0	5	4
Escherichia coli	AFVB	0	0	0	0	5	4
Escherichia coli	AFVC	0	0	0	0	5	4
Escherichia coli	AFVD	0	0	0	0	5	4
Escherichia coli	AFVE	0	0	0	0	5	4
Escherichia coli	AFVF	0	0	0	0	5	4
Escherichia coli	AFVG	0	0	0	0	5	4
Escherichia coli	AFVH	0	0	0	0	5	4
Escherichia coli	AFVR	0	0	0	0	5	4
Escherichia coli	AFVX		0	0	0	5	4
Escherichia coli	AFWB	0	0	0	0	5	4
Escherichia coli	AFWC	0	0	0	0	5	4
Escherichia coli	AFWO	0	0	0	0	5	4
Escherichia coli	AFWP	0	0	0	0	5	4
Escherichia coli	AFYG	0	0	0	0	5	4
Escherichia coli	AGIA	0	0	0	0	5
Escherichia coli	AGSG	0	0	0	0	5
Escherichia coli	AGTD	0	0	0	0	5	4
Escherichia coli	AGTG	0	0	0	0	5	4
Escherichia coli	AGTH	0	0	0	0	5
Escherichia coli	AGTI	0	0	0	0	5
Escherichia coli	AGTJ	0	0	0	0	5	4
Escherichia coli	AGTK	0	0	0	0	5				6		6
Escherichia coli	AGTL	0	0	0	0	5	4
Escherichia coli	AGWF	0	0	0	0	5	4
Escherichia coli	AGWG	0	0	0	0	5	4
Escherichia coli	AGWH	0	0	0	0	5	4			6
Escherichia coli	AHAU	0	0	0	0	5	4
Escherichia coli	AHAV	0	0	0	0	5	4
Escherichia coli	AHAW	0	0	0	0	5	4
Escherichia coli	AHAX	0	0	0	0	5	4
Escherichia coli	AHOU	0	0	0	0	5	4
Escherichia coli	AHOV	0	0	0	0	5	4
Escherichia coli	AHOW	0	0	0	0	5	4
Escherichia coli	AHOX	0	0	0	0	5	4
Escherichia coli	AHOY	0	0	0	0	5	4
Escherichia coli	AHOZ	0	0	0	0	5	4
Escherichia coli	AHPA	0	0	0	0	5	4
Escherichia coli	AHWF	0	0	0	0	5	4
Escherichia coli	AHWG	0	0	0	0	5
Escherichia coli	AHZD	0	0	0	0	5
Escherichia coli	AHZE		0	0	0	5	4
Escherichia coli	AHZF		0	0	0	5	4
Escherichia coli	AICK	0	0	0	0	5	4
Escherichia coli	AIEV	0	0	0	0	5	4
Escherichia coli	AIEW	0	0	0	0	5	4
Escherichia coli	AIEX	0	0	0	0	5	4
Escherichia coli	AIEY	0	0	0	0	5	4
Escherichia coli	AIEZ	0	0	0	0	5	4
Escherichia coli	AIFA	0	0	0	0	5	4
Escherichia coli	AIFB	0	0	0	0	5	4
Escherichia coli	AIFC	0	0	0	0	5	4
Escherichia coli	AIFD	0	0	0	0	5	4
Escherichia coli	AIFE	0	0	0	0	5	4
Escherichia coli	AIFF	0	0	0	0	5	4
Escherichia coli	AIFG	0	0	0	0	5	4
Escherichia coli	AIFH	0	0	0	0	5	4
Escherichia coli	AIFI	0	0	0	0	5	4
Escherichia coli	AIFJ	0	0	0	0	5	4
Escherichia coli	AIFK	0	0	0	0	5	4
Escherichia coli	AIFL	0	0	0	0	5	4
Escherichia coli	AIFM	0	0	0	0	5	4			6
Escherichia coli	AIFN	0	0	0	0	5	4
Escherichia coli	AIFO	0	0	0	0	5	4
Escherichia coli	AIFP	0	0	0	0	5	4
Escherichia coli	AIFQ	0	0	0	0	5	4
Escherichia coli	AIFR	0	0	0	0	5	4
Escherichia coli	AIFS	0	0	0	0	5	3
Escherichia coli	AIFT	0	0	0	0	5	3
Escherichia coli	AIFU	0	0	0	0	5	4
Escherichia coli	AIFV	0	0	0	0	5	4			6
Escherichia coli	AIFW	0	0	0	0	5	4			6
Escherichia coli	AIFX	0	0	0	0	5	4			6
Escherichia coli	AIFY	0	0	0	0	5	4			6
Escherichia coli	AIFZ		0	0	0	5	4			6
Escherichia coli	AIGA	0	0	0	0	5
Escherichia coli	AIGB	0	0	0	0	5	4
Escherichia coli	AIGC	0	0	0	0	5
Escherichia coli	AIGD	0	0	0	0	5
Escherichia coli	AIGE	0	0	0	0	5
Escherichia coli	AIGF	0	0	0	0	5	4					6
Escherichia coli	AIGG	0	0	0	0	5	4			6		6
Escherichia coli	AIGH	0	0	0	0	5	4			6		6
Escherichia coli	AIGI	0	0	0	0	5	4					6
Escherichia coli	AIGJ	0	0	0	0	5	4					6
Escherichia coli	AIGK	0	0	0	0	5	4					6
Escherichia coli	AIGL	0	0	0	0	5	4					6
Escherichia coli	AIGM	0	0	0	0	5	4					6
Escherichia coli	AIGN	0	0	0	0	5	4					6
Escherichia coli	AIGO	0	0	0	0	5	4					6
Escherichia coli	AIGP	0	0	0	0	5	4			6		6
Escherichia coli	AIGQ	0	0	0	0	5	4					6
Escherichia coli	AIGR	0	0	0	0	5	4			6		6
Escherichia coli	AIGS	0	0	0	0	5	4					6
Escherichia coli	AIGT	0	0	0	0	5
Escherichia coli	AIGU	0	0	0	0	5	4					6
Escherichia coli	AIGV	0	0	0	0	5						6
Escherichia coli	AIGW	0	0	0	0	5						6
Escherichia coli	AIGX	0	0	0	0	5						6
Escherichia coli	AIGY	0	0	0	0	5						6
Escherichia coli	AIGZ	0	0	0	0	5						6
Escherichia coli	AIHA	0	0	0	0	5						6
Escherichia coli	AIHB	0	0	0	0	5						6
Escherichia coli	AIHC	0	0	0	0	5						6
Escherichia coli	AIHD	0	0	0	0	5						6
Escherichia coli	AIHE	0	0	0	0	5						6
Escherichia coli	AIHF	0	0	0	0	5
Escherichia coli	AIHG	0	0	0	0	5
Escherichia coli	AIHH	0	0	0	0	5
Escherichia coli	AIHI	0	0	0	0	5
Escherichia coli	AIHJ	0	0	0	0	5
Escherichia coli	AIHK	0	0	0	0	5
Escherichia coli	AIHL	0	0	0	0	5
Escherichia coli	AIHM	0	0	0	0	5
Escherichia coli	AIHN	0	0	0	0	5
Escherichia coli	AIHO	0	0	0	0	5
Escherichia coli	AIHP	0	0	0	0	5
Escherichia coli	AIHQ	0	0	0	0	5
Escherichia coli	AIHR	0	0	0	0	5
Escherichia coli	AIHS	0	0	0	0	5
Escherichia coli	AIPQ	0	0	0	0	5	4
Escherichia coli	AIPR	0	0	0	0	5	4
Escherichia coli	AJFG	0	0	0	0	5	4
Escherichia coli	AJLU	0	0	0	0	5	4					6
Escherichia coli	AJMB	0	0	0	0	5						6
Escherichia coli	AJMD	0	0	0	0	5	4
Escherichia coli	AJPQ	0	0	0	0	5
Escherichia coli	AJQW	0	0	0	0	5	4
Escherichia coli	AJRI	0	0	0	0	5	4			6
Escherichia coli	AJVQ	0	0	0	0	5
Escherichia coli	AJVR	0	0	0	0	5						6
Escherichia coli	AJVS	0	0	0	0	5	4			6		6
Escherichia coli	AJVT	0	0	0	0	5	4			6		6
Escherichia coli	AJVU	0	0	0	0	5	4			6		6
Escherichia coli	AJVV	0	0	0	0	5	4					6
Escherichia coli	AJVW	0	0	0	0	5	4			6		6
Escherichia coli	AJVX	0	0	0	0	5	4			6		6
Escherichia coli	AJWO	0	0	0	0	5	4
Escherichia coli	AJWP	0	0	0	0	5
Escherichia coli	AJWQ	0	0	0	0	5	4
Escherichia coli	AJWR	0	0	0	0	5
Escherichia coli	AJWS	0	0	0	0	5	4
Escherichia coli	AJWT	0	0	0	0	5	4
Escherichia coli	AJWU	0	0	0	0	5	4
Escherichia coli	AJWV	0	0	0	0	5
Escherichia coli	AKAV	0	0	0	0	5	4					6
Escherichia coli	AKAW	0	0	0	0	5	4			6		6
Escherichia coli	AKAX	0	0	0	0	5	4			6		6
Escherichia coli	AKAY	0	0	0	0	5	4			6		6
Escherichia coli	AKAZ	0	0	0	0	5	4					6
Escherichia coli	AKBA	0	0	0	0	5	4					6
Escherichia coli	AKBB	0	0	0	0	5	4					6
Escherichia coli	AKBC	0	0	0	0	5	4			6		6
Escherichia coli	AKBV	0	0	0	0	5	4
Escherichia coli	AKKW	0	0	0	0	5	4
Escherichia coli	AKKX	0	0	0	0	5	4
Escherichia coli	AKKY	0	0	0	0	5	4			6
Escherichia coli	AKKZ	0	0	0	0	5	4
Escherichia coli	AKLA	0	0	0	0	5	4			6
Escherichia coli	AKLB	0	0	0	0	5	4			6
Escherichia coli	AKLC	0	0	0	0	5	4
Escherichia coli	AKLD	0	0	0	0	5	4
Escherichia coli	AKLE	0	0	0	0	5	4
Escherichia coli	AKLF	0	0	0	0	5	4			6
Escherichia coli	AKLG	0	0	0	0	5	4			6
Escherichia coli	AKLH	0	0	0	0	5	4			6
Escherichia coli	AKLI	0	0	0	0	5	4
Escherichia coli	AKLJ	0	0	0	0	5	4
Escherichia coli	AKLK	0	0	0	0	5	4
Escherichia coli	AKLL	0	0	0	0	5	4
Escherichia coli	AKLM	0	0	0	0	5	4			6
Escherichia coli	AKLN	0	0	0	0	5	4
Escherichia coli	AKLO	0	0	0	0	5	4
Escherichia coli	AKLP	0	0	0	0	5	4
Escherichia coli	AKLQ	0	0	0	0	5	4
Escherichia coli	AKLR	0	0	0	0	5	4			6
Escherichia coli	AKLS	0	0	0	0	5	4			6
Escherichia coli	AKLT	0	0	0	0	5	4
Escherichia coli	AKLU	0	0	0	0	5	4
Escherichia coli	AKLV	0	0	0	0	5	4
Escherichia coli	AKLW	0	0	0	0	5	4			6
Escherichia coli	AKLX	0	0	0	0	5	4
Escherichia coli	AKLY	0	0	0	0	5	4
Escherichia coli	AKLZ	0	0	0	0	5	4			6
Escherichia coli	AKMA	0	0	0	0	5	4
Escherichia coli	AKMB	0	0	0	0	5	4
Escherichia coli	AKMC	0	0	0	0	5	4
Escherichia coli	AKMD	0	0	0	0	5	4
Escherichia coli	AKME	0	0	0	0	5	4
Escherichia coli	AKMF	0	0	0	0	5	4
Escherichia coli	AKMG	0	0	0	0	5	4
Escherichia coli	AKMH	0	0	0	0	5	4
Escherichia coli	AKMI	0	0	0	0	5	4
Escherichia coli	AKMJ	0	0	0	0	5	4
Escherichia coli	AKMK	0	0	0	0	5	4
Escherichia coli	AKML	0	0	0	0	5	4
Escherichia coli	AKMM	0	0	0	0	5	4
Escherichia coli	AKMN	0	0	0	0	5	4
Escherichia coli	AKMO	0	0	0	0	5	4
Escherichia coli	AKMP	0	0	0	0	5	4
Escherichia coli	AKMQ	0	0	0	0	5	4
Escherichia coli	AKNH	0	0	0	0	5
Escherichia coli	AKNI	0	0	0	0	5						6
Escherichia coli	AKVX	0	0	0	0	5	4
Escherichia coli	ALIN	0	0	0	0	5	4
Escherichia coli	AM946981.2	0	0	0	0	5	4
Escherichia coli	AMFM	0	0	0	0	5	4
Escherichia coli	AMSK	0	0	0	0	5	4
Escherichia coli	AMTD	0	0	0	0	5	4
Escherichia coli	AMTE	0	0	0	0	5	4
Escherichia coli	AMTF	0	0	0	0	5	4
Escherichia coli	AMTG	0	0	0	0	5	4
Escherichia coli	AMTH	0	0	0	0	5	4
Escherichia coli	AMTI	0	0	0	0	5	4			6
Escherichia coli	AMTJ	0	0	0	0	5	4
Escherichia coli	AMTK	0	0	0	0	5	4
Escherichia coli	AMTL	0	0	0	0	5	4
Escherichia coli	AMTM	0	0	0	0	5	4
Escherichia coli	AMTN	0	0	0	0	5	4			6
Escherichia coli	AMTO	0	0	0	0	5	4
Escherichia coli	AMTP	0	0	0	0	5	4			6
Escherichia coli	AMTQ	0	0	0	0	5	4			6
Escherichia coli	AMTR	0	0	0	0	5	4
Escherichia coli	AMTS	0	0	0	0	5	4
Escherichia coli	AMTT	0	0	0	0	5	4
Escherichia coli	AMTU	0	0	0	0	5	4
Escherichia coli	AMTV	0	0	0	0	5	4			6
Escherichia coli	AMTW	0	0	0	0	5	4			6
Escherichia coli	AMTX	0	0	0	0	5	4
Escherichia coli	AMTY	0	0	0	0	5	4
Escherichia coli	AMTZ	0	0	0	0	5	4			6
Escherichia coli	AMUA	0	0	0	0	5	4
Escherichia coli	AMUB	0	0	0	0	5	4			6
Escherichia coli	AMUC	0	0	0	0	5	4			6
Escherichia coli	AMUD	0	0	0	0	5	4			6
Escherichia coli	AMUE	0	0	0	0	5	4
Escherichia coli	AMUF	0	0	0	0	5	4
Escherichia coli	AMUG	0	0	0	0	5	4
Escherichia coli	AMUH	0	0	0	0	5	4
Escherichia coli	AMUI	0	0	0	0	5	4
Escherichia coli	AMUJ	0	0	0	0	5	4
Escherichia coli	AMUK	0	0	0	0	5	4
Escherichia coli	AMUL	0	0	0	0	5	4
Escherichia coli	AMUM	0	0	0	0	5	4
Escherichia coli	AMUN	0	0	0	0	5	4
Escherichia coli	AMUO	0	0	0	0	5	4
Escherichia coli	AMUP	0	0	0	0	5	4
Escherichia coli	AMUQ	0	0	0	0	5	4
Escherichia coli	AMUR	0	0	0	0	5	4
Escherichia coli	AMUS	0	0	0	0	5	4
Escherichia coli	AMUT	0	0	0	0	5	4
Escherichia coli	AMUU	0	0	0	0	5	4
Escherichia coli	AMUV	0	0	0	0	5	4
Escherichia coli	AMUW	0	0	0	0	5	4
Escherichia coli	AMUX	0	0	0	0	5	4
Escherichia coli	AMUY	0	0	0	0	5	4
Escherichia coli	AMUZ	0	0	0	0	5	4
Escherichia coli	AMVA	0	0	0	0	5	4
Escherichia coli	AMVB	0	0	0	0	5	4
Escherichia coli	AMVC	0	0	0	0	5	4					6
Escherichia coli	AMVD	0	0	0	0	5	4
Escherichia coli	AMVE	0	0	0	0	5	4
Escherichia coli	AMVF	0	0	0	0	5	4
Escherichia coli	AMVG	0	0	0	0	5	4
Escherichia coli	AMVH	0	0	0	0	5	4
Escherichia coli	AMVI	0	0	0	0	5	4			6
Escherichia coli	AMVJ	0	0	0	0	5				6
Escherichia coli	AMVK	0	0	0	0	5	4
Escherichia coli	AMVR	0	0	0	0	5	4
Escherichia coli	AMVS	0	0	0	0	5	4
Escherichia coli	AMVT	0	0	0	0	5	4
Escherichia coli	AMVU	0	0	0	0	5	4
Escherichia coli	AMVV	0	0	0	0	5	4
Escherichia coli	AMVW	0	0	0	0	5	4
Escherichia coli	AMVX	0	0	0	0	5	4
Escherichia coli	AMVY	0	0	0	0	5	4
Escherichia coli	AMVZ	0	0	0	0	5	4
Escherichia coli	AMWA	0	0	0	0	5	4
Escherichia coli	AMXO	0	0	0	0	5	4					6
Escherichia coli	AMXP	0	0	0	0	5	4			6		6
Escherichia coli	AMXQ	0	0	0	0	5	4					6
Escherichia coli	ANHT	0	0	0	0	5	4			6
Escherichia coli	ANHV	0	0	0	0	5	4			6
Escherichia coli	ANLH	0	0	0	0	5	4
Escherichia coli	ANLI	0	0	0	0	5	4
Escherichia coli	ANLJ	0	0	0	0	5	4
Escherichia coli	ANLK	0	0	0	0	5	4			6
Escherichia coli	ANLL	0	0	0	0	5	4			6
Escherichia coli	ANLM	0	0	0	0	5	4
Escherichia coli	ANLN	0	0	0	0	5	4			6
Escherichia coli	ANLO	0	0	0	0	5	4			6
Escherichia coli	ANLP	0	0	0	0	5	4
Escherichia coli	ANLQ	0	0	0	0	5	4			6
Escherichia coli	ANLR	0	0	0	0	5	4
Escherichia coli	ANLS	0	0	0	0	5	4
Escherichia coli	ANLT	0	0	0	0	5	4
Escherichia coli	ANLU	0	0	0	0	5	4
Escherichia coli	ANLV	0	0	0	0	5	4
Escherichia coli	ANLW	0	0	0	0	5	4
Escherichia coli	ANLX	0	0	0	0	5	4			6
Escherichia coli	ANLY	0	0	0	0	5	4
Escherichia coli	ANLZ	0	0	0	0	5	4
Escherichia coli	ANMA	0	0	0	0	5	4
Escherichia coli	ANMB	0	0	0	0	5	4			6
Escherichia coli	ANMC	0	0	0	0	5	4			6
Escherichia coli	ANMD	0	0	0	0	5	4
Escherichia coli	ANME	0	0	0	0	5	4
Escherichia coli	ANMF	0	0	0	0	5	4			6
Escherichia coli	ANSN	0	0	0	0	5	4
Escherichia coli	ANSO	0	0	0	0	5	4
Escherichia coli	ANSP	0	0	0	0	5	4
Escherichia coli	ANSQ	0	0	0	0	5	4
Escherichia coli	ANSR	0	0	3	0	4							5
Escherichia coli	ANSS	0	0	0	0	5
Escherichia coli	ANST	0	0	0	0	5	4
Escherichia coli	ANSU	0	0	0	0	5	4
Escherichia coli	ANSV	0	0	0	0	5	4
Escherichia coli	ANSW	0	0	0	0	5	4
Escherichia coli	ANSX	0	0	0	0	5	4
Escherichia coli	ANSY	0	0	0	0	5	4
Escherichia coli	ANSZ	0	0	0	0	5	4			6
Escherichia coli	ANTA	0	0	0	0	5	4
Escherichia coli	ANTB	0	0	0	0	5	4
Escherichia coli	ANTC	0	0	0	0	5	4
Escherichia coli	ANTD	0	0	0	0	5	4			6
Escherichia coli	ANTE	0	0	0	0	5	4			6
Escherichia coli	ANTF	0	0	0	0	5	4
Escherichia coli	ANTG	0	0	0	0	5	4
Escherichia coli	ANTH	0	0	0	0	5	4			6
Escherichia coli	ANTI	0	0	0	0	5	4			6
Escherichia coli	ANTJ	0	0	0	0	5	4
Escherichia coli	ANTK	0	0	0	0	5	4			6
Escherichia coli	ANTL	0	0	0	0	5	4
Escherichia coli	ANTM		0	0	0	5	4
Escherichia coli	ANTN	0	0	0	0	5
Escherichia coli	ANTO	0	0	0	0	5	4
Escherichia coli	ANTP	0	0	0	0	5	4
Escherichia coli	ANTQ	0	0	0	0	5	4			6
Escherichia coli	ANTR	0	0	0	0	5	4
Escherichia coli	ANTS	0	0	0	0	5	4			6
Escherichia coli	ANTT	0	0	0	0	5	4
Escherichia coli	ANTU	0	0	0	0	5	4
Escherichia coli	ANTV	0	0	0	0	5	4			6
Escherichia coli	ANTW	0	0	0	0	5	4
Escherichia coli	ANTX	0	0	0	0	5	4
Escherichia coli	ANTY	0	0	0	0	5	4
Escherichia coli	ANTZ	0	0	0	0	5	4
Escherichia coli	ANUA	0	0	0	0	5	4
Escherichia coli	ANUB	0	0	0	0	5	4
Escherichia coli	ANUC	0	0	0	0	5	4
Escherichia coli	ANUD	0	0	0	0	5	4
Escherichia coli	ANUE	0	0	0	0	5	4			6
Escherichia coli	ANUF	0	0	0	0	5	4
Escherichia coli	ANUG	0	0	0	0	5	4
Escherichia coli	ANUH	0	0	0	0	5	4			6
Escherichia coli	ANUI	0	0	0	0	5	4
Escherichia coli	ANUJ	0	0	0	0	5	4			6
Escherichia coli	ANUK	0	0	0	0	5	4
Escherichia coli	ANUL	0	0	0	0	5	4
Escherichia coli	ANUM	0	0	0	0	5	4			6
Escherichia coli	ANUN	0	0	0	0	5	4
Escherichia coli	ANUO	0	0	0	0	5	4
Escherichia coli	ANUP	0	0	0	0	5	4
Escherichia coli	ANUQ	0	0	0	0	5	4
Escherichia coli	ANUR	0	0	0	0	5	4
Escherichia coli	ANUS	0	0	0	0	5	4
Escherichia coli	ANUT	0	0	0	0	5	4
Escherichia coli	ANUU	0	0	0	0	5	4
Escherichia coli	ANUV	0	0	0	0	5	4			6
Escherichia coli	ANUW	0	0	0	0	5	4
Escherichia coli	ANUX	0	0	0	0	5	4
Escherichia coli	ANUY	0	0	0	0	5	4
Escherichia coli	ANUZ	0	0	0	0	5	4
Escherichia coli	ANVA	0	0	0	0	5
Escherichia coli	ANVB	0	0	0	0	5	4
Escherichia coli	ANVC	0	0	0	0	5	4
Escherichia coli	ANVD	0	0	0	0	5	4
Escherichia coli	ANVE	0	0	0	0	5	4
Escherichia coli	ANVF	0	0	0	0	5	4
Escherichia coli	ANVG	0	0	0	0	5	4			6
Escherichia coli	ANVH	0	0	0	0	5	4
Escherichia coli	ANVI	0	0	0	0	5	4
Escherichia coli	ANVJ	0	0	0	0	5	4
Escherichia coli	ANVK	0	0	0	0	5	4
Escherichia coli	ANVL	0	0	0	0	5	4
Escherichia coli	ANVM	0	0	0	0	5	4
Escherichia coli	ANVN	0	0	0	0	5	4
Escherichia coli	ANVO	0	0	0	0	5	4
Escherichia coli	ANVP	0	0	0	0	5	4
Escherichia coli	ANVQ	0	0	0	0	5
Escherichia coli	ANVR	0	0	0	0	5	4
Escherichia coli	ANVS	0	0	0	0	5	4
Escherichia coli	ANVT	0	0	0	0	5	4
Escherichia coli	ANVU	0	0	0	0	5	4
Escherichia coli	ANVV	0	0	0	0	5	4
Escherichia coli	ANVW	0	0	0	0	5	4
Escherichia coli	ANVX	0	0	0	0	5	4			6
Escherichia coli	ANVY	0	0	0	0	5	4
Escherichia coli	ANVZ	0	0	0	0	5	4			6
Escherichia coli	ANWA	0	0	0	0	5	4			6
Escherichia coli	ANWB	0	0	0	0	5	4
Escherichia coli	ANWC	0	0	0	0	5
Escherichia coli	ANWD	0	0	0	0	5
Escherichia coli	ANWE	0	0	0	0	5	4
Escherichia coli	ANWF	0	0	0	0	5	4
Escherichia coli	ANWG	0	0	0	0	5	4
Escherichia coli	ANWH	0	0	0	0	5
Escherichia coli	ANWI	0	0	0	0	5
Escherichia coli	ANWJ	0	0	0	0	5	4
Escherichia coli	ANWK	0	0	0	0	5	4			6
Escherichia coli	ANWL	0	0	0	0	5	4
Escherichia coli	ANWM	0	0	0	0	5	4
Escherichia coli	ANWN	0	0	0	0	5	4
Escherichia coli	ANWO	0	0	0	0	5	4
Escherichia coli	ANWP	0	0	0	0	5	4
Escherichia coli	ANWQ	0	0	0	0	5	4
Escherichia coli	ANWR	0	0	0	0	5	4			6
Escherichia coli	ANWS	0	0	0	0	5	4
Escherichia coli	ANWT	0	0	0	0	5	4
Escherichia coli	ANWU	0	0	0	0	5	4
Escherichia coli	ANWV	0	0	0	0	5	4
Escherichia coli	ANWW	0	0	0	0	5
Escherichia coli	ANWX	0	0	0	0	5	4
Escherichia coli	ANWY	0	0	0	0	5	4
Escherichia coli	ANWZ	0	0	0	0	5	4
Escherichia coli	ANXA	0	0	0	0	5	4
Escherichia coli	ANXB	0	0	0	0	5
Escherichia coli	ANXC	0	0	0	0	5	4
Escherichia coli	ANXD	0	0	0	0	5	4			6
Escherichia coli	ANXE	0	0	0	0	5	4
Escherichia coli	ANXF	0	0	0	0	5	4
Escherichia coli	ANXG	0	0	0	0	5	4
Escherichia coli	ANXH	0	0	0	0	5	4			6
Escherichia coli	ANXI	0	0	0	0	5	4			6
Escherichia coli	ANXJ	0	0	0	0	5	4
Escherichia coli	ANXK	0	0	0	0	5	4
Escherichia coli	ANXL		0	0	0	5	4
Escherichia coli	ANXM		0	0	0	5	4
Escherichia coli	ANXN	0	0	0	0	5	4
Escherichia coli	ANXO	0	0	0	0	5	4			6
Escherichia coli	ANXP		0	0	0	5	4			6
Escherichia coli	ANXQ		0	0	0	5	4
Escherichia coli	ANXR		0	0	0	5	4
Escherichia coli	ANXS		0	0	0	5	4
Escherichia coli	ANXT		0	0	0	5	4
Escherichia coli	ANXU	0	0	0	0	5	4			6
Escherichia coli	ANXV		0	0	0	5	4
Escherichia coli	ANXW		0	0	0	5	4
Escherichia coli	ANXX		0	0	0	5	4			6
Escherichia coli	ANXY		0	0	0	5	4
Escherichia coli	ANXZ		0	0	0	5	4
Escherichia coli	ANYA		0	0	0	5	4			6
Escherichia coli	ANYB		0	0	0	5
Escherichia coli	ANYC		0	0	0	5	4
Escherichia coli	ANYD		0	0	0	5	4
Escherichia coli	ANYE		0	0	0	5	4
Escherichia coli	ANYF		0	0	0	5	4
Escherichia coli	ANYG		0	0	0	5	4			6
Escherichia coli	ANYH		0	0	0	5	4			6
Escherichia coli	ANYI	0	0	0	0	5	4			6
Escherichia coli	ANYJ		0	0	0	5
Escherichia coli	ANYK		0	0	0	5
Escherichia coli	ANYL	0	0	0	0	5	4			6
Escherichia coli	ANYM		0	0	0	5	4
Escherichia coli	ANYN		0	0	0	5	4			6
Escherichia coli	ANYO	0	0	0	0	5	4
Escherichia coli	ANYP		0	0	0	5	4
Escherichia coli	ANYQ	0	0	0	0	5	4
Escherichia coli	ANYR		0	0	0	5	4
Escherichia coli	ANYS		0	0	0	5	4
Escherichia coli	ANYT		0	0	0	5	4
Escherichia coli	ANYU		0	0	0	5	4			6
Escherichia coli	ANYV	0	0	0	0	5	4
Escherichia coli	ANYW		0	0	0	5
Escherichia coli	ANYX		0	0	0	5	4
Escherichia coli	ANYY		0	0	0	5	4
Escherichia coli	ANYZ	0	0	0	0	5	4			6
Escherichia coli	ANZA		0	0	0	5	4			6
Escherichia coli	AODX	0	0	0	0	5	4
Escherichia coli	AODY	0	0	0	0	5	4
Escherichia coli	AODZ	0	0	0	0	5	4
Escherichia coli	AOEA	0	0	0	0	5	4
Escherichia coli	AOEB	0	0	0	0	5	4
Escherichia coli	AOEC	0	0	0	0	5	4
Escherichia coli	AOED	0	0	0	0	5	4
Escherichia coli	AOEE	0	0	0	0	5	4
Escherichia coli	AOEF	0	0	0	0	5	4			6
Escherichia coli	AOEG	0	0	0	0	5	4
Escherichia coli	AOEH	0	0	0	0	5	4
Escherichia coli	AOEI	0	0	0	0	5	4			6
Escherichia coli	AOEJ	0	0	0	0	5	4
Escherichia coli	AOEK	0	0	0	0	5	4
Escherichia coli	AOEL	0	0	0	0	5	4
Escherichia coli	AOEM	0	0	0	0	5	4
Escherichia coli	AOEN	0	0	0	0	5	4
Escherichia coli	AOEO	0	0	0	0	5	4
Escherichia coli	AOEP	0	0	0	0	5	4			6
Escherichia coli	AOEQ	0	0	0	0	5	4
Escherichia coli	AOER	0	0	0	0	5	4
Escherichia coli	AOES	0	0	0	0	5	4
Escherichia coli	AOET	0	0	0	0	5	4			6
Escherichia coli	AOEU	0	0	0	0	5	4
Escherichia coli	AOEV	0	0	0	0	5	4
Escherichia coli	AOGL	0	0	0	0	5	4
Escherichia coli	AOGM	0	0	0	0	5
Escherichia coli	AOGN	0	0	0	0	5	4
Escherichia coli	AP009048.1	0	0	0	0	5	4
Escherichia coli	AP009240.1	0	0	0	0	5
Escherichia coli	AP009378.1	0	0	0	0	5	4
Escherichia coli	AP010953.1	0	0	0	0	5	4					6
Escherichia coli	AP010958.1	0	0	0	0	5						6
Escherichia coli	AP010960.1	0	0	0	0	5	4					6
Escherichia coli	AP012030.1	0	0	0	0	5	4
Escherichia coli	AP012306.1	0	0	0	0	5	4
Escherichia coli	APNU	0	0	0	0	5	4
Escherichia coli	APNV	0	0	0	0	5	4
Escherichia coli	APNW	0	0	0	0	5	4
Escherichia coli	APNX	0	0	0	0	5	4
Escherichia coli	APNY	0	0	0	0	5	4
Escherichia coli	APWY	0	0	0	0	5
Escherichia coli	APWZ	0	0	0	0	5
Escherichia coli	APXA	0	0	0	0	5	4
Escherichia coli	APXB	0	0	0	0	5						6
Escherichia coli	APXC	0	0	0	0	5						6
Escherichia coli	APXD	0	0	0	0	5
Escherichia coli	APXE	0	0	0	0	5	4
Escherichia coli	APXF	0	0	0	0	5	4
Escherichia coli	APXG	0	0	0	0	5
Escherichia coli	APXH	0	0	0	0	5	4
Escherichia coli	APXI	0	0	0	0	5	4
Escherichia coli	APXJ	0	0	0	0	5
Escherichia coli	APXK	0	0	0	0	5	4
Escherichia coli	APXL	0	0	0	0	5	4
Escherichia coli	APXM	0	0	0	0	5	4
Escherichia coli	APXN	0	0	0	0	5	4
Escherichia coli	APXO		0	0	0	5	4
Escherichia coli	APXP	0	0	0	0	5
Escherichia coli	APXQ	0	0	0	0	5	4
Escherichia coli	APXR	0	0	0	0	5	4
Escherichia coli	APXS	0	0	0	0	5	4
Escherichia coli	APXT	0	0	0	0	5	4
Escherichia coli	APXU	0	0	0	0	5	4
Escherichia coli	APXV		0	0	0	5	4
Escherichia coli	APXW	0	0	0	0	5	4
Escherichia coli	APXX	0	0	0	0	5	4
Escherichia coli	APXY	0	0	0	0	5	4
Escherichia coli	APXZ		0	0	0	5	4
Escherichia coli	APYA	0	0	0	0	5	4
Escherichia coli	APYB	0	0	0	0	5
Escherichia coli	APYC	0	0	0	0	5
Escherichia coli	APYD	0	0	0	0	5	4
Escherichia coli	APYE	0	0	0	0	5
Escherichia coli	APYF	0	0	0	0	5
Escherichia coli	APYG	0	0	0	0	5
Escherichia coli	APYH	0	0	0	0	5
Escherichia coli	APYI	0	0	0	0	5	4
Escherichia coli	APYJ	0	0	0	0	5
Escherichia coli	APYK	0	0	0	0	5
Escherichia coli	APYL	0	0	0	0	5
Escherichia coli	APYM	0	0	0	0	5
Escherichia coli	APYN	0	0	0	0	5
Escherichia coli	APYO	0	0	0	0	5
Escherichia coli	APYP	0	0	0	0	5
Escherichia coli	APYQ	0	0	0	0	5
Escherichia coli	APYR	0	0	0	0	5
Escherichia coli	APYS	0	0	1	0	5
Escherichia coli	APYT	0	0	0	0	5	4
Escherichia coli	APYU	0	0	1	0	5	4
Escherichia coli	APYV	0	0	0	0	5	4
Escherichia coli	APYW	0	0	0	0	5	4
Escherichia coli	APYX	0	0	0	0	5	4
Escherichia coli	APYY	0	0	0	0	5	4
Escherichia coli	APYZ	0	0	0	0	5
Escherichia coli	APZA	0	0	0	0	5
Escherichia coli	APZB	0	0	0	0	5
Escherichia coli	APZC	0	0	0	0	5
Escherichia coli	APZD	0	0	0	0	5
Escherichia coli	APZE	0	0	0	0	5
Escherichia coli	APZF	0	0	0	0	5
Escherichia coli	APZG	0	0	0	0	5
Escherichia coli	APZH	0	0	0	0	5
Escherichia coli	APZI	0	0	0	0	5
Escherichia coli	APZJ	0	0	0	0	5
Escherichia coli	APZK	0	0	0	0	5	4
Escherichia coli	APZL	0	0	0	0	5
Escherichia coli	APZM	0	0	0	0	5	4
Escherichia coli	APZN	0	0	0	0	5	4
Escherichia coli	APZO	0	0	0	0	5	4
Escherichia coli	APZP	0	0	0	0	5	4
Escherichia coli	APZQ	0	0	0	0	5	4					6
Escherichia coli	APZR	0	0	0	0	5	4					6
Escherichia coli	APZS	0	0	0	0	5	4					6
Escherichia coli	APZT	0	0	0	0	5	4
Escherichia coli	APZU	0	0	0	0	5	4
Escherichia coli	APZV	0	0	0	0	5	4
Escherichia coli	APZW	0	0	0	0	5
Escherichia coli	APZX	0	0	0	0	5
Escherichia coli	APZY	0	0	0	0	5	4
Escherichia coli	APZZ	0	0	0	0	5
Escherichia coli	AQAA	0	0	0	0	5
Escherichia coli	AQAB	0	0	0	0	5
Escherichia coli	AQAC	0	0	0	0	5
Escherichia coli	AQAD	0	0	0	0	5
Escherichia coli	AQAE	0	0	0	0	5
Escherichia coli	AQAF	0	0	0	0	5
Escherichia coli	AQAG	0	0	0	0	5
Escherichia coli	AQAH	0	0	0	0	5
Escherichia coli	AQAI	0	0	0	0	5
Escherichia coli	AQAJ	0	0	0	0	5
Escherichia coli	AQAK	0	0	0	0	5
Escherichia coli	AQAL	0	0	0	0	5
Escherichia coli	AQAM	0	0	0	0	5
Escherichia coli	AQAN	0	0	0	0	5
Escherichia coli	AQAO	0	0	0	0	5
Escherichia coli	AQAP	0	0	0	0	5
Escherichia coli	AQAQ	0	0	0	0	5
Escherichia coli	AQAR	0	0	0	0	5
Escherichia coli	AQAS	0	0	0	0	5
Escherichia coli	AQAT	0	0	0	0	5
Escherichia coli	AQAU	0	0	0	0	5
Escherichia coli	AQAV	0	0	0	0	5
Escherichia coli	AQAW	0	0	0	0	5
Escherichia coli	AQAX	0	0	0	0	5
Escherichia coli	AQAY	0	0	0	0	5
Escherichia coli	AQAZ	0	0	0	0	5
Escherichia coli	AQBA	0	0	0	0	5
Escherichia coli	AQBB	0	0	0	0	5
Escherichia coli	AQBC	0	0	0	0	5
Escherichia coli	AQBD	0	0	0	0	5
Escherichia coli	AQBE	0	0	0	0	5
Escherichia coli	AQBF	0	0	0	0	5
Escherichia coli	AQBG	0	0	0	0	5
Escherichia coli	AQBH	0	0	0	0	5	4
Escherichia coli	AQBI	0	0	0	0	5	4
Escherichia coli	AQBJ	0	0	0	0	5	4
Escherichia coli	AQBK	0	0	0	0	5	4
Escherichia coli	AQBL	0	0	0	0	5	4
Escherichia coli	AQBM	0	0	0	0	5	4
Escherichia coli	AQBN	0	0	0	0	5	4
Escherichia coli	AQBO	0	0	0	0	5	4
Escherichia coli	AQBP	0	0	0	0	5	4
Escherichia coli	AQBQ	0	0	0	0	5	4
Escherichia coli	AQBR	0	0	0	0	5	4
Escherichia coli	AQBS	0	0	0	0	5	4
Escherichia coli	AQBT	0	0	0	0	5
Escherichia coli	AQBU	0	0	0	0	5
Escherichia coli	AQBV	0	0	0	0	5
Escherichia coli	AQBW	0	0	0	0	5
Escherichia coli	AQBX	0	0	0	0	5
Escherichia coli	AQBY	0	0	0	0	5
Escherichia coli	AQBZ	0	0	0	0	5
Escherichia coli	AQCA	0	0	0	0	5
Escherichia coli	AQCB	0	0	0	0	5
Escherichia coli	AQCC	0	0	0	0	5
Escherichia coli	AQCD	0	0	0	0	5
Escherichia coli	AQCE	0	0	0	0	5
Escherichia coli	AQCL	0	0	0	0	5
Escherichia coli	AQCM	0	0	0	0	5
Escherichia coli	AQCN	0	0	0	0	5
Escherichia coli	AQCO	0	0	0	0	5	4
Escherichia coli	AQCP	0	0	0	0	5	4
Escherichia coli	AQCQ	0	0	0	0	5	4
Escherichia coli	AQCR	0	0	0	0	5	4
Escherichia coli	AQCS	0	0	1	0	5	4
Escherichia coli	AQCT	0	0	0	0	5	4
Escherichia coli	AQCU	0	0	0	0	5	4
Escherichia coli	AQCV	0	0	0	0	5	4
Escherichia coli	AQCW	0	0	0	0	5	4
Escherichia coli	AQCX	0	0	0	0	5
Escherichia coli	AQCY	0	0	0	0	5						6
Escherichia coli	AQCZ	0	0	0	0	5	4
Escherichia coli	AQDA	0	0	0	0	5
Escherichia coli	AQDB	0	0	0	0	5						6
Escherichia coli	AQDC	0	0	0	0	5						6
Escherichia coli	AQDD	0	0	0	0	5	4
Escherichia coli	AQDE	0	0	0	0	5	4
Escherichia coli	AQDF	0	0	0	0	5						6
Escherichia coli	AQDG	0	0	0	0	5						6
Escherichia coli	AQDH	0	0	0	0	5						6
Escherichia coli	AQDI	0	0	0	0	5						6
Escherichia coli	AQDJ	0	0	0	0	5
Escherichia coli	AQDK	0	0	0	0	5	4
Escherichia coli	AQDL	0	0	0	0	5
Escherichia coli	AQDM	0	0	0	0	5						6
Escherichia coli	AQDN	0	0	0	0	5						6
Escherichia coli	AQDO	0	0	0	0	5						6
Escherichia coli	AQDP	0	0	0	0	5						6
Escherichia coli	AQDQ	0	0	0	0	5
Escherichia coli	AQDR	0	0	0	0	5	4
Escherichia coli	AQDS	0	0	0	0	5	4
Escherichia coli	AQDT	0	0	0	0	5
Escherichia coli	AQDU	0	0	0	0	5	4
Escherichia coli	AQDV	0	0	0	0	5	4
Escherichia coli	AQDW	0	0	0	0	5
Escherichia coli	AQDX	0	0	0	0	5	4
Escherichia coli	AQDY	0	0	0	0	5						6
Escherichia coli	AQDZ	0	0	0	0	5
Escherichia coli	AQEA	0	0	0	0	5
Escherichia coli	AQEB	0	0	0	0	5	4
Escherichia coli	AQEC	0	0	0	0	5
Escherichia coli	AQED	0	0	0	0	5	4
Escherichia coli	AQEE	0	0	0	0	5	4
Escherichia coli	AQEF	0	0	0	0	5
Escherichia coli	AQEG	0	0	0	0	5
Escherichia coli	AQEH	0	0	0	0	5	4
Escherichia coli	AQEI	0	0	0	0	5	4
Escherichia coli	AQEJ	0	0	0	0	5
Escherichia coli	AQEK	0	0	0	0	5
Escherichia coli	AQEL	0	0	0	0	5	4
Escherichia coli	AQEM	0	0	0	0	5
Escherichia coli	AQEN	0	0	0	0	5
Escherichia coli	AQEO	0	0	0	0	5
Escherichia coli	AQEP	0	0	0	0	5
Escherichia coli	AQEQ	0	0	0	0	5	4
Escherichia coli	AQER	0	0	0	0	5
Escherichia coli	AQES	0	0	0	0	5	4
Escherichia coli	AQET	0	0	0	0	5	4
Escherichia coli	AQEU	0	0	0	0	5	4
Escherichia coli	AQEV	0	0	0	0	5	4
Escherichia coli	AQEW	0	0	0	0	5
Escherichia coli	AQEX	0	0	0	0	5	4
Escherichia coli	AQEY	0	0	0	0	5	4
Escherichia coli	AQEZ	0	0	0	0	5
Escherichia coli	AQFA	0	0	0	0	5						6
Escherichia coli	AQFB	0	0	0	0	5
Escherichia coli	AQFC	0	0	0	0	5
Escherichia coli	AQFD	0	0	0	0	5
Escherichia coli	AQFE	0	0	0	0	5
Escherichia coli	AQFF	0	0	0	0	5						6
Escherichia coli	AQFG	0	0	0	0	5	4
Escherichia coli	AQFH	0	0	0	0	5	4
Escherichia coli	AQFI	0	0	0	0	5	4
Escherichia coli	AQFJ	0	0	0	0	5	4
Escherichia coli	AQFK	0	0	0	0	5
Escherichia coli	AQFX	0	0	0	0	5	4
Escherichia coli	AQGG	0	0	0	0	5	4
Escherichia coli	AQGH	0	0	0	0	5						6
Escherichia coli	AQGI	0	0	0	0	5
Escherichia coli	AY616641.1		0
Escherichia coli	BA000007.2	0	0	0	0	5	4			6
Escherichia coli	CADZ	0	0	0	0	5	4
Escherichia coli	CAFL	0	0	0	0	5	4
Escherichia coli	CAJR	0	0	0	0	5
Escherichia coli	CAJT	0	0	0	0	5
Escherichia coli	CAOT	0	0	0	0	5	4			6
Escherichia coli	CAPK	0	0	0	0	5	4
Escherichia coli	CAPL	0	0	0	0	5	4
Escherichia coli	CAPM	0	0	0	0	5	4			6
Escherichia coli	CP000243.1	0	0	0	0	5	4
Escherichia coli	CP000247.1	0	0	0	0	5	4
Escherichia coli	CP000468.1	0	0	0	0	5	4
Escherichia coli	CP000800.1	0	0	0	0	5
Escherichia coli	CP000802.1	0	1	0	0	5	4
Escherichia coli	CP000819.1	0	0	0	0	5	4
Escherichia coli	CP000946.1	0	0	0	0	5	3
Escherichia coli	CP000948.1	0	0	0	0	5	4
Escherichia coli	CP000970.1	0	0	0	0	5	4
Escherichia coli	CP001164.1	0	0	0	0	5	4
Escherichia coli	CP001368.1	0	0	0	0	5	4
Escherichia coli	CP001396.1	0	0	0	0	5	4
Escherichia coli	CP001509.3	0	0	0	0	5	4
Escherichia coli	CP001637.1	0	0	0	0	5	4
Escherichia coli	CP001665.1	0	0	0	0	5	4
Escherichia coli	CP001671.1	0	0	0	0	5	4			6
Escherichia coli	CP001846.1	0	0	0	0	5	3
Escherichia coli	CP001855.1	0	0	0	0	5	4
Escherichia coli	CP001925.1	0	0	0	0	5	4
Escherichia coli	CP001969.1	0	0	0	0	5	4
Escherichia coli	CP002167.1	0	0	0	0	5	4
Escherichia coli	CP002185.1	0	0	0	0	5	4
Escherichia coli	CP002211.1	0	0	0	0	5	4			6
Escherichia coli	CP002212.1	0	0	0	0	5	4			6
Escherichia coli	CP002291.1	0	0	0	0	5	4
Escherichia coli	CP002516.1	0	0	0	0	5	4
Escherichia coli	CP002729.1	0	0	0	0	5	4
Escherichia coli	CP002797.2	0	0	0	0	5	4
Escherichia coli	CP002967.1	0	0	0	0	5	4
Escherichia coli	CP002970.1	0	0	0	0	5	4
Escherichia coli	CP003034.1	0	0	0	0	5	4
Escherichia coli	CP003109.1	0	0	0	0	5	3
Escherichia coli	CP003289.1	0	0	0	0	5	4
Escherichia coli	CP003297.1	0	0	0	0	5	4
Escherichia coli	CP003301.1	0	0	0	0	5	4
Escherichia coli	CP004009.1	0	0	0	0	5
Escherichia coli	CU651637.1	0	0	0	0	5	4
Escherichia coli	CU928145.2	0	0	0	0	5	4
Escherichia coli	CU928160.2	0	0	0	0	5
Escherichia coli	CU928161.2	0	0	0	0	5	4
Escherichia coli	CU928162.2	0	0	0	0	5	4			6
Escherichia coli	CU928163.2	0	0	0	0	5	4
Escherichia coli	CU928164.2	0	0	0	0	5	4
Escherichia coli	FM180568.1	0	0	0	0	5	4
Escherichia coli	FN554766.1	0	0	0	0	5	4
Escherichia coli	FN649414.1	0	0	0	0	5	4
Escherichia coli	LCL_10008.1	0	0	0	0	5	4			6
Escherichia coli	LCL_10009.1	0	0	0	0	5	4
Escherichia coli	LCL_10024.1	0	0			5	4
Escherichia coli	LCL_10026.1			0	0
Escherichia coli	LCL_10037.1	0	0	0	0	5	4
Escherichia coli	U00096.2	0	0	0	0	5	4
Escherichia fergusonii	AEIA	0	0	0	0
Escherichia fergusonii	AEVY	0	0	0	0
Escherichia fergusonii	CU928158.2	0	0	0	0
Escherichia hermannii	BAFF		0	4	0
Escherichia sp. 1_1_43	ACID	0	0	0	0	5	4
Escherichia sp. 3_2_53FAA	ACAC	0	0	0	0	5	4
Escherichia sp. 4_1_40B	ACDM	0	0	0	0	5	4
Escherichia sp. TW09231	AEJW	1	0	3	0	5	3
Escherichia sp. TW09276	AEJV	1	0	2	0	5	3
Escherichia sp. TW09308	AEME	0	0	3	0	4							5
Escherichia sp. TW10509	AEKA		0	0	0	5	4
Escherichia sp. TW14182	AEJZ	1	0	3	0	5	3
Escherichia sp. TW15838	AEJX		0	0	0	5	4
Klebsiella oxytoca	CP003218.1	4	0	4	1	5				3
Klebsiella oxytoca	CP003683.1	4	0	3	1	5				3
Klebsiella pneumoniae	ACZD									0
Klebsiella pneumoniae	AF293352.1									0
Klebsiella pneumoniae	AFQK									0
Klebsiella pneumoniae	AFQL									0
Klebsiella pneumoniae	AFXH									0
Klebsiella pneumoniae	AJHE									0
Klebsiella pneumoniae	AJJI									0
Klebsiella pneumoniae	AJVY									0
Klebsiella pneumoniae	AJZU									0
Klebsiella pneumoniae	AJZV									0
Klebsiella pneumoniae	AJZW									0
Klebsiella pneumoniae	AJZX									0
Klebsiella pneumoniae	AJZY									0
Klebsiella pneumoniae	AJZZ									0
Klebsiella pneumoniae	AKAA									0
Klebsiella pneumoniae	AKAB									0
Klebsiella pneumoniae	AKAC									0
Klebsiella pneumoniae	AKAD									0
Klebsiella pneumoniae	AKAE									0
Klebsiella pneumoniae	AKAF									0
Klebsiella pneumoniae	AKAG									0
Klebsiella pneumoniae	AKAH									0
Klebsiella pneumoniae	AKAI									0
Klebsiella pneumoniae	AKAJ									0
Klebsiella pneumoniae	AKAK									0
Klebsiella pneumoniae	AKAL									0
Klebsiella pneumoniae	AKAM									0
Klebsiella pneumoniae	AKAN									0
Klebsiella pneumoniae	ALIS									0
Klebsiella pneumoniae	AMLL									0
Klebsiella pneumoniae	AMLM									0
Klebsiella pneumoniae	AMLN									0
Klebsiella pneumoniae	AMLO									0
Klebsiella pneumoniae	AMRH									0
Klebsiella pneumoniae	AMSU									0
Klebsiella pneumoniae	AP006725.1		0	4	1	4			4	0
Klebsiella pneumoniae	CAJM									0
Klebsiella pneumoniae	CANR									0
Klebsiella pneumoniae	CANS									0
Klebsiella pneumoniae	CP000647.1		0	4	1	4			4	0
Klebsiella pneumoniae	CP000964.1		0	3	1	4			4	0
Klebsiella pneumoniae	CP002910.1		0	5	1	4			4	0
Klebsiella pneumoniae	CP003200.1		0	4	1	4			4	0
Klebsiella pneumoniae	CP003785.1		0	4	1	4			4	0
Klebsiella pneumoniae	JH930438.1		0	4	1	4				0
Klebsiella variicola	CP001891.1		0	3	1	4			4	0
Pseudomonas aeruginosa	AAKV							0	0
Pseudomonas aeruginosa	AAKW							0	0
Pseudomonas aeruginosa	AAQW							0	0	6
Pseudomonas aeruginosa	ABKZ							0	0
Pseudomonas aeruginosa	AE004091.2							0	0	6
Pseudomonas aeruginosa	AEEX							0	0
Pseudomonas aeruginosa	AEVV							0	0
Pseudomonas aeruginosa	AEVW							0	0
Pseudomonas aeruginosa	AFNF							0	0
Pseudomonas aeruginosa	AFXI							0	0	6
Pseudomonas aeruginosa	AFXJ							0	0	6
Pseudomonas aeruginosa	AFXK							0	0	6
Pseudomonas aeruginosa	AHKM							0	0
Pseudomonas aeruginosa	AHKN							0	0
Pseudomonas aeruginosa	AJHI							0	0
Pseudomonas aeruginosa	AJKG							0	0
Pseudomonas aeruginosa	AJXX							0	0
Pseudomonas aeruginosa	AKBD							0	0
Pseudomonas aeruginosa	AKCM							0	0
Pseudomonas aeruginosa	AKZD							0	0
Pseudomonas aeruginosa	AKZE							0	0
Pseudomonas aeruginosa	AKZF							0	0
Pseudomonas aeruginosa	AKZG							0	0
Pseudomonas aeruginosa	AKZH							0	0
Pseudomonas aeruginosa	ALBV							0	0
Pseudomonas aeruginosa	ALBW							0	0
Pseudomonas aeruginosa	ALIO							0	0
Pseudomonas aeruginosa	ALJH							0	0
Pseudomonas aeruginosa	ALOF							0	0	6
Pseudomonas aeruginosa	ALPS							0	0
Pseudomonas aeruginosa	AP012280.1							0	0	6
Pseudomonas aeruginosa	BADP							0	0
Pseudomonas aeruginosa	CP000438.1							0	0	6
Pseudomonas aeruginosa	CP000744.1							0	0
Pseudomonas aeruginosa	CP002496.1							0	0	6
Pseudomonas aeruginosa	CP003149.1							0	0	6
Pseudomonas aeruginosa	FM209186.1							0	0	6
Salmonella bongori	FR877557.1		0	3	0		4
Salmonella enterica	AE006468.1		0		0		3
Salmonella enterica	AE008705.1				0
Salmonella enterica	AE008758.1		0
Salmonella enterica	AE014613.1		0	4	0		3
Salmonella enterica	AE017220.1		0		0		3
Salmonella enterica	AL627266.1			4	0
Salmonella enterica	AL627271.1		0				3
Salmonella enterica	AM933172.1		0		0		3
Salmonella enterica	AM933173.1		0		0		3
Salmonella enterica	AP011957.1		0		0		3
Salmonella enterica	CP000026.1		0		0		3
Salmonella enterica	CP000857.1		0		0		3
Salmonella enterica	CP000880.1		0	2	0		3
Salmonella enterica	CP000886.1		0		0		3
Salmonella enterica	CP001113.1		0		0		3
Salmonella enterica	CP001120.1		0		0		3
Salmonella enterica	CP001127.1		0		0		3
Salmonella enterica	CP001138.1		0		0		3
Salmonella enterica	CP001144.1		0		0		3
Salmonella enterica	CP001363.1		0		0		3
Salmonella enterica	CP002487.1		0		1		3
Salmonella enterica	CP002614.1		0		0		3
Salmonella enterica	FM200053.1		0		0		3
Salmonella enterica	FN424405.1		0		0		3
Salmonella enterica	FQ312003.1		0		1		3
Salmonella enterica	M26046.1				0
Salmonella enterica	M29701.1				0
Salmonella enterica	X16739.1		0
Shigella boydii	AERN	0	0	0	0	5
Shigella boydii	AFGC	0	0	0	0	5	4
Shigella boydii	AFGE	0	0	0	0	5	4
Shigella boydii	AKNA	0	0	0	0	5	4
Shigella boydii	AKNB	0	0	0	0	5	4
Shigella boydii	CP000036.1	0	0	0	0	5	4
Shigella boydii	CP001063.1	0	0	0	0	5	4
Shigella dysenteriae	AAMJ	0	0	0	0	5	4
Shigella dysenteriae	ADUT	0	0	0	0	5	3
Shigella dysenteriae	AERM	0	0	0	1	5	4
Shigella dysenteriae	AFFZ	0	0	0	0	5	4
Shigella dysenteriae	AKNG	0	0	0	1	5	4
Shigella dysenteriae	CP000034.1	0	0	0	0	5	3
Shigella flexneri	ADUV	0	0	0	0	5	4
Shigella flexneri	AE005674.2	0	0	0	0	5	4
Shigella flexneri	AE014073.1	0	0	0	0	5	4
Shigella flexneri	AERO	0	0	0	0	5	4
Shigella flexneri	AFGV	0	0	0	0	5	4
Shigella flexneri	AFGW	0	0	0	0	5	4
Shigella flexneri	AFGX	0	0	0	0	5	4
Shigella flexneri	AFGY	0	0	0	0	5	4
Shigella flexneri	AFGZ	0	0	0	0	5	4
Shigella flexneri	AFHA	0	0	0	0	5	4
Shigella flexneri	AFHB	0	0	0	0	5	4
Shigella flexneri	AFHC	0	0	0	0	5	4
Shigella flexneri	AFHD	0	0	0	0	5	4
Shigella flexneri	AFOW	0	0	0	0	5	4
Shigella flexneri	AGNM	0	0	0	0	5	4
Shigella flexneri	AGRC	0	0	0	0	5	4
Shigella flexneri	AKMV	0	0	0	0	5	4
Shigella flexneri	AKMW	0	0	0	0	5	4
Shigella flexneri	AKMX	0	0	0	0	5	4
Shigella flexneri	AKMY	0	0	0	0	5	4
Shigella flexneri	AKMZ	0	0	0	0	5	4
Shigella flexneri	AKNF	0	0	0	0	0	0			2
Shigella flexneri	AMGB	0	0	0	0	5	4
Shigella flexneri	CP000266.1	0	0	0	0	5	4
Shigella flexneri	CP001383.1	0	0	0	0	5	4
Shigella sonnei	ADUU	0	0	0	0	5	4			6
Shigella sonnei	AGRD	0	0	0	0	5	4
Shigella sonnei	AKNC	0	0	0	0	5	4			6
Shigella sonnei	AKND	0	0	0	0	5	4			6
Shigella sonnei	AKNE	0	0	0	0	5	4
Shigella sonnei	CP000038.1	0	0	0	0	5	4
Shigella sonnei	HE616528.1	0	0	0	0	5	4			6
Shigella sp. D9	ACDL	0	0	0	0	5
Shimwellia blattae	BAHA		0	4	4	4
Shimwellia blattae	CP001560.1		0	4	4	4
uncultured bacterium	DQ996551.1							0	0
uncultured bacterium	DQ996552.1							0	0
uncultured bacterium	DQ996553.1							0	0
uncultured bacterium	DQ996554.1							0	0
uncultured bacterium	DQ996555.1							0	0
uncultured bacterium	DQ996556.1							0	0
uncultured bacterium	DQ996557.1							0	0
uncultured bacterium	DQ996558.1							0	0
uncultured bacterium	DQ996559.1							0	0
