# Supplementary material for: Rapid Identification of Carbapenemase Genes in Gram-Negative Bacteria with an Oligonucleotide Microarray-Based Assay
Source: PLoS One. 2014 Jul 28;9(7):e102232. doi: 10.1371/journal.pone.0102232 (PMC4113224; doi:10.1371/journal.pone.0102232)
Supplement: Table S6 — Microarray raw data of all performed experiments. (XLSX) [file pone.0102232.s006.xlsx]

## Sheet: Tabelle1
Supporting Information Table S6: Microarray raw data of all performed experiments.
			CARB001	CARB002	CARB004	CARB019	CARB021	CARB022	CARB023	CARB025	CARB030	CARB031	CARB032	CARB036	CARB037	CARB038	CARB039	CARB040	CARB041	CARB042	CARB045	CARB046	CARB048	CARB049	CARB050	CARB051	CARB052	CARB053	CARB054	CARB055	CARB056	CARB057	CARB058	CARB059	CARB060	CARB061	CARB062	CARB063	CARB064	CARB065	CARB066	CARB068	CARB070	CARB071	CARB072	CARB073	CARB076	CARB077	CARB078
Marker	Probe	Description	A1_ESBL-Pm__Klebsiella pneumoniae_CARB 01_kpc3_13-04-25 - .272881516056_1	A1_KLEP_DD_CARB2_10-U15607_n.d._13-11-22 -CARB2-.276203816056_3	E45_BioDNA_CARB4_KLEV=KLEP_10-U6421_KPC3_aus DD_13-11-22.273674216056_2	A3_ESBL-Pm__Klebsiella pneumoniae_CARB 19_vim4_13-04-25 - .272881516056_3	A1_BioDNA_CARB21_KLEP_10V43823_KPC 2_aus DD_13-11-11.273660516056_1	A4_ESBL-Pm__Klebsiella pneumoniae_CARB 22_kpc2_13-04-25_50C-45C	A2_BioDNA_CARB23_KLEP_10M17371_KPC 2_aus DD_13-11-11.273660516056_2	E47_BioDNA_CARB25_KLEP_10-V43800_VIM-4_aus DD_13-11-22.273674216056_4	A5_HypESBL_CARB30_KLEP_T39-82_VIM1_aus DD_13-11-07	F58_BioDNA_CARB31_COLI_10-V27849_oxa-162_aus DD_13-11-22.273672016056_2	A5_KLEP_DD_CARB32_11-V3894_n.d._13-11-22 -CARB32-.276203816056_6	F59_BioDNA_CARB36_KLEP_11-U2542_KPC2_aus DD_13-11-22.273672016056_3	G60_BioDNA_CARB37_KLEP_11-U2583_VIM-1_aus DD_13-11-22.273672016056_4	G61_BioDNA_CARB38_KLEP_11-V7762_KPC2_aus DD_13-11-22.273672016056_5	G62_BioDNA_CARB39_KLEO_11-V12892_VIM-1_aus DD_13-11-22.273672016056_6	G63_BioDNA_CARB40_KLEP_ANR24214_VIM-4_aus DD_13-11-22.273672016056_7	B12_CARB41_HybESBL_aus DD_Acinobacter baumanii_ANR16016_oxa23_13-05-31 - .272882316056_4	B13_CARB42_HybESBL_aus DD_Acinobacter baumanii_ANR6572_GIM_13-05-31 - .272882316056_5	G64_BioDNA_CARB45_ACBA_ANR3111-2_oxac-23_aus DD_13-11-22.273672016056_8	G65_BioDNA_CARB46_ACBA_ANR13640_oxac-23_aus DD_13-11-22.273672216056_1	G66_BioDNA_CARB48_ACBA_ANR17693_oxa-23_aus DD_13-11-22.273672216056_2	G67_BioDNA_CARB49_ACBA_ANR1612_oxa-23_aus DD_13-11-22.273672216056_3	G68_BioDNA_CARB50_ACBA_ANR6454-4_oxa-72_aus DD_13-11-22.273672216056_4	G69_BioDNA_CARB51_ACBA_ANR6454-5_oxa-72_aus DD_13-11-22.273672216056_5	H70_BioDNA_CARB52_ACBA_ANR6408-2_oxa-23_aus DD_13-11-22.273672216056_6	A8_CARB53_HybESBL_aus DD_ACBA_ANR8125-2_oxa23_13-07-08 - .272882216056_8	H71_BioDNA_CARB54_KLEP_ANR8001_oxa-48_aus DD_13-11-22.273672216056_7	H72_BioDNA_CARB55_ACBA_ANR11635_oxa-72_aus DD_13-11-22.273672216056_8	F52_BioDNA_CARB56_ACBA_ANR12912_oxa-72_aus DD_13-11-22.273674316056_1	F53_BioDNA_CARB57_ACBA_ANR13325_oxa-72_aus DD_13-11-22.273674316056_2	H73_BioDNA_CARB58_KLEP_ANR13991_oxa-48_aus DD_13-11-22.273672316056_1	F54_BioDNA_CARB59_ACBA_ANR756014_oxa-23_aus DD_13-11-22.273674316056_3	C26_HybESBL_CARB60_KLEP_70226-1_KPC 2_aus DD_13-11-12.273660916056_2	A7_HybESBL_CARB61_KLEP_ANR70226-2_kpc-2_aus DD_13-08-28 - .273663716056_7	A1_CARB62_HypESBL_ausDD_ACBA_ANR21879_GIM_13-07-09 - .272883316056_1	C28_HybESBL_CARB63_KLEP_ANR22132_oxa-48_aus DD_13-11-12.273660916056_4	A3_CARB64_HypESBL_ausDD_KLEP_ANR22319_KPC_13-07-09 - .272883316056_3	C29_HybESBL_CARB65_KLEP_ANR435_oxa-48_aus DD_13-11-12.273660916056_5	H75_BioDNA_CARB66_ACBA_ANR3949_oxa-23_aus DD_13-11-22.273672316056_3	A3_BioDNA_CARB68_KLEP_ANR7520_oxa-48_aus DD_13-11-11.273660516056_3	H76_BioDNA_CARB70_KLEO_ANR13495_VIM-1_aus DD_13-11-22.273672316056_4	H77_BioDNA_CARB71_ACBA_ANR14572_oxa-23_aus DD_13-11-22.273672316056_5	F56_BioDNA_CARB72_KLEP_ANR5112_KPC2_aus DD_13-11-22.273674316056_5	H78_BioDNA_CARB73_KLEP2.Variante_ANR5251_na_aus DD_13-11-22.273672316056_6	A4_BioDNA_CARB76_ACBA_ANR12011_oxa-23_aus DD_13-11-11.273660516056_4	A5_BioDNA_CARB77_KLEP_ANR12624_KPC 2_aus DD_13-11-11.273660516056_5	A6_BioDNA_CARB78_KLEP_ANR18805_KPC 2_aus DD_13-11-11.273660516056_6
CARB	hp_blaKHM_1_611	KHM, class B metallo beta-lactamase	-0.0332775	0.00111425	-0.00121875	-0.0221247	0.00190975	-0.0219937	0.00236275	-0.001591	0.00115825	-0.00323025	0.00079825	0.0005585	0.00044175	-0.00217725	-0.001103	0.000738	0.00274125	-0.00300175	0.0107168	-0.0015905	-0.0010185	0.000609	4.175e-05	-0.00085925	0.00079625	0.002977	-0.0005295	-0.001954	-0.00064975	0.000419	0.0027095	-5.125e-05	0.00021825	0.0029285	0.00379925	0.00540775	0.00605075	-0.00071225	0.00116675	-0.00147875	0.002099	-0.00078175	0.00110725	0.00085975	-0.00067375	0.00040975	0.0008235
CARB	hp_gim1_611	metallo-beta-lactamase GIM, class B metallo beta-lactamase	-0.045146	-0.000664	0.001211	-0.043316	0.000246	-0.0394983	0.000849667	0.00274833	0.008608	0.000633667	0.00324867	-0.00146467	0.003122	-0.00237733	0.000973667	0.00244233	0.004649	0.850082	0.000515	0.00230733	-0.000310667	0.000873667	0.00172433	2.7e-05	-9.9e-05	0.00517133	0.001501	0.00127767	0.00157233	0.00125967	0.000970333	0.000667667	-0.000861	0.002447	0.869662	-0.000131	-0.001051	0.00237	0.002717	-4.46667e-05	-0.000845	-0.000789667	0.00109433	-0.00097	-0.000470333	-0.000993333	-0.000382333
CARB	hp_imp_611	imp10	-0.0375395	0.00126525	-0.00131775	-0.0281415	0.000547	-0.037935	0.0009515	-0.000337	0.0006605	0.0019175	0.0028485	0.0020315	0.00351675	0.0020925	-0.000185	-0.0008435	0.0118525	0.003304	0.001948	-0.00041	-0.00161125	-8.475e-05	0.00060575	-1.225e-05	0.00311325	-0.00014	0.0019395	-0.00137275	0.00228975	0.00052775	0.00411875	1.65e-05	-0.00014425	0.0004205	0.000301	-0.00059925	0.0002155	-0.00053525	-8.6e-05	0.000901	0.0007435	-0.0001515	0.0033605	0.00022	0.0445292	0.00054625	0.001782
CARB	hp_imp_612	imp11,imp22,imp9	-0.03729	-0.00073125	-0.00125325	-0.0302322	-0.00225	-0.038593	-0.00038475	-0.00142775	-0.00031575	0.000708	5.375e-05	0.00324775	0.0010795	0.0016275	0.00150125	0.00109575	-0.00097575	0.00320875	0.00228	-0.00115925	0.001522	0.0019355	0.0009055	0.00373775	0.00199025	0.00079675	0.000363	-0.00211775	0.000338	0.00070825	-0.0007315	0.00047425	0.000482	0.00127975	0.00488925	0.00053575	0.002589	-0.0002675	0.00145575	0.000848	0.00110575	-0.00182975	0.005381	-0.001191	0.0068345	0.00028975	-0.001387
CARB	hp_imp_613	imp13,imp16	-0.0377305	-0.00013	0.00140125	-0.0321528	-0.000117	-0.0345717	-0.0001485	0.00175275	0.00198	0.001034	0.0027755	-1.775e-05	0.0008685	-0.0024135	-0.0004415	-0.0001405	0.0125393	0.0003095	0.0036085	-0.00018675	0.000255	0.000301	-0.0009025	-0.00078175	0.0005855	0.000698	0.0012685	0.00479225	0.00257125	0.00038125	0.00119875	-0.000853	-0.000655	-0.0001775	0.0008035	0.00456975	0.00369725	0.00173175	-0.00120925	-0.00057675	0.00141875	0.000813	-0.00013725	-0.00202575	0.003113	0.00075575	-0.00029925
CARB	hp_imp_614	imp14,imp18,imp4,imp5,imp8	-0.0350835	-0.00040375	-0.00041875	-0.0350733	0.00015325	-0.034616	-0.0008315	-0.001188	0.003049	0.001111	0.00154025	0.00102675	0.00122125	0.00221525	0.00018025	-5.2e-05	0.00404175	0.00170575	0.00488875	0.001404	0.00179725	0.0030405	0.00038725	0.001144	-0.001861	-0.0011605	0.0004865	0.002973	0.00050975	-0.0009445	0.00194675	-0.001624	-0.00204725	-0.000689	0.0063895	-0.00035425	0.00236875	0.0027415	0.0016315	0.001019	0.00186375	0.00226975	0.00098975	-0.001093	-0.00043175	0.00037225	-0.0010635
CARB	hp_imp_615	imp1	-0.041498	-0.00050025	0.004331	-0.041157	0.0009235	-0.0440447	0.00154125	0.0007995	0.00027	0.0033	-0.00125125	0.0024275	7.2e-05	-0.0002395	-0.000349	0.0023795	0.009823	-0.00011	0.0028525	0.0006085	0.0025365	-0.0005745	-9.5e-06	-0.00158925	1.375e-05	0.0033905	0.00066025	0.0028205	0.0020245	0.00033	0.0021315	-9.45e-05	-0.00013975	-0.00123075	0.00119875	-0.00080625	0.003854	0.00168475	0.000657	0.00300625	0.0002455	0.001202	0.001	-0.0004605	0.00201125	0.00080075	0.00036225
CARB	hp_imp_616	imp5	-0.0400345	0.00078875	0.00102725	-0.0461773	0.00053725	-0.0425623	-0.001324	0.0032085	-0.0007555	-0.00079	0.0012425	-4.625e-05	-0.000183	0.0088435	-0.0003185	0.00122025	0.0043675	0.00662875	0.00500525	0.00389175	-4.675e-05	0.00237225	-0.000543	0.000403	0.0009725	-0.00138725	0.00157775	0.00361967	0.001296	0.001139	-0.00245425	-0.00069	0.00884525	-0.00083325	-4.5e-05	-0.000123	-0.00060825	0.0167205	-0.000301	0.003014	-0.00031625	0.00368625	-0.0022925	-0.00162425	0.002733	0.000297	0.00174325
CARB	hp_imp_617	imp4,imp5,imp7,imp8,imp9	-0.0423852	0.00088475	0.00098175	-0.0449017	0.001479	-0.0352597	-0.000668	-0.000698	0.001517	-0.00092275	0.0117685	0.00063075	-0.00153475	0.0015915	0.00342325	0.00028875	0.001794	0.00239625	0.004778	0.003117	0.0002735	0.0005995	-0.00036025	-0.00190475	0.0001715	0.003175	0.00462575	-0.0012225	6.2e-05	0.002275	0.00225525	-0.00040825	0.00323875	0.00096275	0.007253	0.001089	-0.00025675	-0.001025	-0.000424	0.00179725	-0.00098175	0.00034175	-0.00028175	-0.001148	-0.00146475	0.00045475	-0.00098675
CARB	hp_kpc4_611	blaKPC1/2	0.88471	0.867227	0.862325	-0.0248268	0.872732	0.86651	0.884493	1.925e-05	0.0075295	-0.00020675	0.874199	0.867394	0.00143225	0.866405	-0.0001395	-0.0024575	0.0032875	0.00234675	0.00427425	0.00176625	0.00127625	0.000705	-0.00063275	0.0011625	-0.000201	0.0017875	-0.001481	-1.7e-05	0.00137525	0.001204	0.00098175	-0.00113425	0.469199	0.80567	-8.5e-06	0.00451025	0.863068	0.0002965	-0.000433	-0.00219	0.000934	0.00160225	0.841825	0.876653	0.0003565	-0.00077175	0.876465
CARB	hp_oxa_611	oxa23	-0.00699375	-0.0008485	0.000578	-0.0274978	0.0021815	-0.0143532	-0.0004465	0.000358	0.0047455	0.00127575	0.00055425	0.00236825	-0.00027925	0.00194975	-0.00038175	-2.9e-05	0.842111	-0.000193	0.866143	0.869957	0.0017665	0.861742	-0.00064525	0.00052675	0.85879	0.835091	-0.00073625	0.001052	-0.00011	0.002524	-0.0006585	0.852049	0.000296	0.004283	-0.001215	-0.00079175	0.0020905	0.00203625	0.857532	-0.00091575	-0.000548	0.86677	0.00288175	0.00010825	0.873705	0.000544	0.00092975
CARB	hp_oxa_612	oxa40	-0.0299315	0.00013525	0.00221325	-0.0292807	-0.0007165	-0.0216405	-0.00092075	0.001452	0.00066775	0.0002335	0.00321325	0.0001425	-0.0014335	0.00050975	-0.001	0.0005195	-0.0006065	0.00099225	0.0165085	0.004706	0.00130125	0.0006655	0.864923	0.86099	0.00178075	0.00038225	-0.0015745	0.854992	0.865206	0.863484	0.0021295	0.00133725	0.00066575	-0.00010725	0.0074245	-0.001564	0.0001985	0.00267575	0.0007155	-0.00016625	0.00158475	0.0111905	0.00036575	0.000296	0.00479275	-0.00149775	0.00156825
CARB	hp_oxa_613	oxa48	-0.0278625	-0.00084775	-6.025e-05	-0.0334185	0.000907	-0.044218	0.0022755	0.00522725	0.001728	0.858825	0.003893	0.00513775	-0.00098125	-0.000449333	0.000927	0.00531725	0.00027375	0.0003685	0.0058275	-0.00089775	0.000729	-0.0003415	0.0017585	0.000504	0.001027	0.00394575	0.861225	0.00090575	-0.00072875	0.00082775	0.870514	-0.001224	0.00146625	0.00082725	0.000999	0.858671	0.00188025	0.876108	0.00107425	0.868768	-0.00066325	0.001253	-0.0001495	0.006052	0.000652	0.870872	-0.00124675
CARB	hp_oxa_614	oxa51	-0.0296405	0.003732	0.00018675	-0.0328045	0.000258	-0.0291217	-0.0001595	-0.0004775	0.00985575	0.0011425	0.00068	-0.001808	-0.00105	-0.00036825	0.003022	0.00893225	0.860851	0.00108225	0.874071	0.875842	0.871625	0.86359	0.869047	0.867772	0.835429	0.828839	-0.001061	0.876564	0.872902	0.871498	0.00089525	0.862115	-0.0024655	0.000426	0.872691	-0.00079875	0.005526	-0.00109225	0.871522	0.00023775	0.000835	0.860911	0.00475725	0.00717825	0.879585	-0.0006105	0.00538825
CARB	hp_oxa_615	oxa54	-0.0354148	0.00460325	0.000273	-0.031995	-0.000142	-0.0375203	0.00086475	0.0007685	0.021808	0.003544	1.75e-06	0.00011175	-0.000186	-0.00101775	0.00212325	0.00033	0.0034885	0.00671925	0.00788375	0.001626	0.0002815	-0.0004235	-0.0012695	0.0067215	-0.000135	0.00563	0.000625	0.0028995	0.00175825	0.0009165	-2.45e-05	0.002429	0.00214225	-0.000205	0.00847575	-0.0018505	0.00662775	-0.000565333	0.00264375	-0.00053925	-9.275e-05	0.0041815	-0.00045625	-0.00142425	0.0032995	-0.00167825	0.0008945
CARB	hp_oxa_616	oxa55	-0.0363355	-0.00035125	0.0006315	-0.0270493	0.00092175	-0.033696	-0.0012535	0.0026075	0.00335625	0.000978	0.00210925	0.0022865	0.00729975	-0.00255125	0.0011165	-0.00087	0.0166512	0.0014075	0.003011	0.00500375	0.000298	0.00322175	0.00179025	0.009733	-0.00061775	0.00366775	-0.00115575	0.00078025	-0.00034	0.00205825	0.0001635	0.002076	0.00392625	-0.001825	0.003759	0.001421	0.0066355	9.725e-05	-0.00121025	-0.00102425	-0.00070675	0.0025085	0.000838	-0.00109825	0.00384875	1.35e-05	-1.375e-05
CARB	hp_oxa_617	oxa58	-0.043521	0.00146533	-0.000136667	-0.0283797	-0.000378	-0.0266137	0.000452	-0.000544	0.00177167	-0.00190233	0.005947	0.002716	0.000350333	-0.000653	-0.001238	0.000290333	0.002127	0.00167467	0.00339033	0.000192333	0.86375	0.00118833	0.001871	0.00116867	0.00124433	0.005673	0.00369867	0.000383667	0.000109667	0.00100733	0.000887333	-0.00106767	-0.000206667	-0.00137367	-0.000258	0.00375633	-0.000133	-0.000512667	0.00257	0.00102367	0.002392	0.00102967	0.00307667	-0.000709333	0.869553	-0.000635	0.017474
CARB	hp_blaNDM_163	New Delhi metallo betalactamase	0.015904	-0.00077725	-7.675e-05	-0.0277968	0.00085525	-0.0397813	-0.00133925	-0.0001285	0.003299	-0.000374	0.0038875	-9.3e-05	-0.00024575	-0.0029405	-0.00027825	-0.001189	-0.001883	0.00176225	-0.00012475	-0.0006655	-0.00156975	0.00333025	0.0041745	0.00282175	0.00216025	0.00245225	0.00095925	0.00090225	-0.00044575	-0.0006295	0.0021245	0.002609	-8.55e-05	1.3e-05	0.00259425	0.0034555	0.0020555	0.0139627	0.00251925	-0.00032475	0.00061225	0.0029335	-0.0010095	-0.000665667	-0.00057325	-0.00018	4.175e-05
CARB	hp_blaNDM_135	New Delhi metallo betalactamase	-0.0159747	0.0013095	0.00039175	-0.0142353	0.00369475	-0.0350652	-0.0001825	0.0004045	0.00085275	-0.0007095	0.0004555	0.00095375	-0.00070375	-0.00030925	0.00046875	0.00106225	0.006983	-0.00190075	0.0025755	-0.00067375	0.00043825	0.00099575	0.00016125	-5.3e-05	-6.4e-05	0.00470775	-0.00107825	-0.00095375	0.00029975	-0.00203475	-0.0005935	0.001324	0.0001925	-0.0027665	0.000429	-0.00053825	-0.00166125	-0.00203625	0.00058925	0.0021545	0.0010875	0.00137025	-0.00074325	-0.00027	-0.00126975	-0.001161	0.0012355
CARB	hp_oxa23_361	beta lactamase oxa23	-0.0184633	0.00077175	-0.000107	-0.0311152	0.000751	-0.0168783	0.00014725	0.00201525	0.0039635	0.00477325	-0.0003725	0.000856	0.00012375	0.000478	0.00052275	0.00080475	0.489026	-0.00013025	0.875144	0.865583	-0.00107375	0.823816	-0.0004095	0.00196925	0.577489	0.73612	0.00049025	0.00013175	0.00317375	0.00037825	-0.0016285	0.856641	-0.0004415	-2.325e-05	0.000935	-0.00073675	-0.0009	-0.00036775	0.861641	0.00507575	0.002777	0.865883	0.0025505	0.0015825	0.876032	0.000421	-0.000915
CARB	hp_vim_254	class B metallo beta-lactamase	-0.0196837	-0.0012605	0.000128	0.14643	0.00167475	-0.0272543	0.001165	0.792675	0.532178	-3.325e-05	0.0034605	0.00386325	0.762386	-0.0021785	0.692064	0.699166	0.000768	0.0017385	0.001273	0.0035125	-0.0011945	0.00028575	-0.0006655	0.00237575	-0.00230775	-0.000903	-0.0004185	0.0018945	0.0001365	-0.001175	0.00201	-0.0013365	0.00111075	2.7e-05	0.0036725	0.003014	0.000132	8.5e-06	0.00096375	-0.00165825	0.661522	0.0033805	0.00035675	0.000989	0.000648	-0.00109825	0.00079
CARB	hp_vim_253	class B metallo beta-lactamase	-0.0209403	-0.0010585	0.0002235	-0.0293458	-9.4e-05	-0.0328332	0.00015125	0.000569	0.006205	6.425e-05	0.00747175	-0.0008765	-0.00272575	0.00699925	-0.0002275	-0.002557	0.00250275	0.00141675	0.001129	0.00231225	-0.0011265	-0.00169125	0.00154975	0.00210325	0.000217	0.00282775	0.00020225	-0.0024925	-0.00147375	0.00050225	-0.000479	0.000811	-0.0003385	0.00019	-0.0008415	-1.85e-05	-0.0023675	-0.000183	0.000131	0.000329	-0.000532	-0.0017905	0.0005815	0.0014565	0.0013115	-0.00099	0.0021055
CARB	hp_vim_252	class B metallo beta-lactamase	-0.0264095	0.00263625	0.00114025	0.646963	0.000751	-0.047925	0.00023725	0.868388	0.763918	-0.0001295	0.00638975	-0.001044	0.860785	0.002676	0.852449	0.855957	0.00359125	-3.75e-05	0.001593	-0.00031825	0.001703	-4.5e-06	-0.0021145	-0.00020175	0.00406775	-0.00130625	0.00039675	-0.00649	0.000285	-0.001235	0.00149825	0.000535	0.00075725	0.0029365	0.0127802	7.3e-05	0.000911	0.00154375	-0.000543	-7.9e-05	0.841526	0.00117525	-0.00072525	0.0014055	-9.5e-06	-0.000543	-0.003177
CARB	hp_vim_226	class B metallo beta-lactamase	-0.0317737	-6.525e-05	-0.0005965	0.836703	0.00163225	-0.0438667	0.000412	0.865777	0.83321	-3.85e-05	0.00146825	4.95e-05	0.862643	0.000402	0.867991	0.865636	-0.00173075	0.00049525	-0.000513	-0.00022625	0.001165	0.00037675	0.000486	0.00109225	0.000562	0.00216425	5.3e-05	0.00365775	-0.00081375	0.0011845	-0.00044525	-0.0007455	0.00071875	0.00314625	0.006335	0.0005325	-3.625e-05	-0.00020725	0.00432475	0.00096725	0.865773	0.00150775	0.000322	4.2e-05	0.00601575	-0.00037575	0.00042575
CARB	hp_vim_227	class B metallo beta-lactamase	-0.0261965	0.00046425	-0.00131575	0.124419	0.0008775	-0.0414425	-0.00187125	0.713359	0.220771	0.00064525	0.00083775	0.0018065	0.639671	-0.00313733	0.510016	0.682478	0.0110665	-0.0013255	0.0016845	-0.000235667	-0.0002675	0.00465775	-0.00052025	-0.00134525	2.75e-06	0.004998	0.0013855	0.00313025	0.00033775	0.0001225	-3.675e-05	0.00024025	-0.00112225	0.003	0.00125925	0.00193625	0.00204575	-0.00108425	0.0022045	0.00088575	0.590472	0.00403675	-8.1e-05	-0.00293125	0.0005405	-0.0003715	-0.0012665
CARB	hp_vim_228	class B metallo beta-lactamase	-0.0315825	0.00519425	-0.001238	-0.016618	-3.475e-05	-0.0357942	0.0013415	-0.00017325	0.0046675	-0.00016175	0.00127925	-0.000166	0.0004415	-0.0025095	-0.001191	0.000504	0.0215748	0.00801275	-0.000766	0.004849	-0.00131925	-0.000559	1.075e-05	0.00069925	0.00029975	0.0172035	0.00227575	0.00212533	0.00125425	0.0004205	0.000138	0.00135	0.00263925	-0.00276475	0.0010705	0.0002355	-0.000438	0.00220475	0.00269025	0.001469	0.00036075	0.0007175	0.00122325	9.25e-06	-0.00058325	0.000268	6.2e-05
CARB	hp_vim_264	class B metallo beta-lactamase	-0.0138593	-0.0009015	-0.001565	0.373527	0.00316325	-0.0309518	0.00184375	0.852176	0.689131	-0.0004985	0.00102875	-0.000534	0.826914	-0.001554	0.786133	0.733851	0.0007925	0.00290475	-0.0013655	0.00217525	-0.0001935	0.00145975	-0.0011565	0.00032425	0.00056025	-0.0004215	0.00043275	0.0021465	-0.00050125	0.00015975	0.0067315	0.001068	0.0035585	-0.00306625	0.0014645	-0.000148	0.001503	0.0008645	-0.0013025	-0.00182875	0.743013	-0.00025475	0.000861	0.001363	0.001551	0.00058875	0.00100275
CARB	hp_vim_265	class B metallo beta-lactamase	-0.0166125	0.00090525	0.00124175	-0.020866	-0.00041825	-0.032794	-0.0003095	0.001182	0.0057735	0.000832	-0.00036875	0.012451	0.000355	0.0015015	0.0010165	0.00168875	0.005015	0.00574575	-3.4e-05	0.003312	-0.00051825	-0.0016945	0.00153875	0.00044775	0.0018365	0.003885	0.001043	0.00108225	0.00101075	-0.0003815	-0.00056675	0.00016725	-0.00212775	0.00023025	-0.00074275	-0.000422	-0.00048025	-0.000595	0.0007295	-0.0010315	0.00191775	0.0115538	0.002866	0.000838	0.0012235	0.004268	6.175e-05
CARB	hp_blaIND_721	metallo beta-lactamase from Chryseobacterium	-0.0373353	-0.000671	-0.0007395	-0.0349882	0.00134775	-0.0302275	-0.00076525	-0.00098425	0.00232775	-0.00288	-0.0010465	-0.0001445	-7.875e-05	0.00100875	-0.0020105	0.00128825	0.00111725	-0.00036575	0.00373425	-0.00440425	-0.000316	-0.00185275	-0.00044125	-0.00237	0.00244075	-0.00156625	0.00191375	0.00040125	-0.000924	-0.0004265	-0.000979	-0.00035975	0.0003415	0.0017785	0.000889	-0.00359975	-0.003571	0.001307	-0.00208025	-0.00193375	0.00050575	0.00367675	0.00065575	-0.00088925	0.00112675	-0.00011725	-5.825e-05
CARB	hp_blaIND_722	metallo beta-lactamase from Chryseobacterium	-0.02914	0.0013995	-0.00181125	-0.0258938	-8.25e-05	-0.0328603	0.0017325	-0.0002725	0.0029055	0.00151075	0.00111375	0.0017235	-0.0002015	0.000945	-0.00195475	-0.00017375	0.00156825	0.0043665	-6.025e-05	-0.0004235	0.00142175	0.00183225	0.00227675	0.000955	0.000452	0.00295	0.00012475	0.00124525	0.0002455	0.00209875	-0.00064775	-3.3e-05	0.00199325	0.00032	6.45e-05	-0.00263275	0.00246325	-0.001757	-0.000336	0.00442025	0.00081625	-0.00095125	0.0006435	0.00211925	0.0016485	0.00087025	-0.00140825
CARB	hp_blaIND_731	metallo beta-lactamase from Chryseobacterium	-0.0407428	0.001342	0.000134	-0.041635	-0.000159	-0.038424	0.0015025	0.00214675	0.0037525	0.00114875	-0.00074925	-0.0004685	0.0002685	0.00020325	-0.0007485	0.00032475	0.00688375	0.00123625	0.005075	0.0004765	0.00086375	-0.000941	0.003751	0.00096	-0.00033425	0.001508	-0.00041725	0.00029425	0.00123675	0.000605	-0.0010015	0.00507225	-0.00078825	-0.0015905	-0.00144575	0.0007755	-0.001745	-0.00066675	-0.000126	0.00013175	0.00037225	0.0006625	0.00079225	-0.00070575	0.0012715	0.00055	0.00079575
CARB	hp_blaIND_741	metallo beta-lactamase from Chryseobacterium	-0.028243	0.00132675	8.4e-05	-0.0376363	0.00114975	-0.0429758	0.00294675	0.001606	0.00294725	0.006109	0.000144	-0.00021075	0.00015375	-0.00232775	0.00014825	0.0011065	0.0133275	0.0069155	0.00061	0.0018875	0.0014525	-6.425e-05	0.001237	0.002413	0.000424	0.00258525	-0.00029375	-0.000416	-0.00072575	4.425e-05	0.001241	-0.000717	-0.0001035	-0.00066775	0.014761	0.00226975	0.00938975	0.00392175	-0.0001275	-0.00125525	0.00218375	0.003386	0.001875	0.00210975	0.0021425	6.575e-05	0.0016205
CARB	hp_blaIND_742	metallo beta-lactamase from Chryseobacterium	-0.042755	0.00234125	0.004349	-0.0465902	0.0016895	-0.0518775	0.0023535	0.001294	-6.175e-05	0.00138975	-0.0002785	0.00051275	0.00292775	0.00020575	-0.00074975	0.00053175	0.00222975	0.007849	0.001378	-0.000963	0.001731	0.00184425	0.00056425	0.000649	0.000245	0.0052655	0.00291625	0.001413	-0.00021275	-0.0006875	-0.00099325	0.000347	-0.00054775	-0.00183175	0.00156575	0.00175	-0.0006345	-0.00106425	-0.0002455	0.0004885	-0.00146075	-0.00279325	0.0067085	0.00315825	-0.00042175	0.0019205	0.00028275
CARB	hp_blaIND_743	metallo beta-lactamase from Chryseobacterium	-0.0333753	0.00148425	-0.00098525	-0.0369747	-0.00040225	-0.037088	-0.0006195	0.00214225	0.00235025	-0.00123325	0.00251375	-0.00055725	0.00104575	0.00040175	-0.00293325	0.0007165	0.006718	0.0036575	-0.00050425	-0.001975	-0.00044725	0.003266	-0.000984	-0.0003265	0.00176525	0.00040525	-0.0011645	0.0008215	0.0003085	-0.00046775	-0.003464	0.000882	-0.00152025	0.00209575	0.00453325	-0.00019525	0.000413	0.00016875	-0.00050775	-0.00029175	2.85e-05	0.0013965	0.0004875	-0.00102325	-0.00169975	-0.00075975	-0.00177275
CARB	hp_blaIND_751	metallo beta-lactamase from Chryseobacterium	-0.0356028	0.00416425	0.0020705	-0.0444688	0.00017	-0.0399405	0.0004235	0.00036475	0.00063075	0.00041	0.0005315	0.00067325	0.001678	0.00185025	-0.00188875	0.00030525	0.009028	0.00739875	0.001459	0.00179825	-0.000863	-0.00079275	0.00118275	-0.000477	-0.00131025	0.00478925	-0.000321	0.000345	-0.000369	0.00120775	0.0023025	-0.00087075	0.00443075	0.00101475	0.00205425	0.000361	0.00024425	0.00023175	-0.0011535	-0.00136625	-0.0008385	0.002392	-0.00092425	-0.002195	0.0007735	0.00034675	-0.00039
CARB	hp_blaIND_752	metallo beta-lactamase from Chryseobacterium	-0.0215993	0.0010865	-0.00029875	-0.039364	0.00025375	-0.0323203	0.002099	0.00150075	0.004929	0.00373475	0.0013615	-0.00173175	0.00408125	0.0038485	-0.0025875	0.004569	0.00650775	0.00219625	-0.00109625	0.00130425	0.00118375	-0.0007625	0.002455	-0.001946	-0.0010985	0.0138622	0.001631	-0.00183125	-0.0015635	0.00197575	0.00127175	0.000802	0.0006595	0.0103517	0.00437275	0.00551325	0.00162825	-0.00092725	0.005901	-0.0008005	0.00014625	-0.000163	-0.0012535	0.00096025	-0.00014625	0.00105725	-0.0016865
CARB	hp_blaIND_753	metallo beta-lactamase from Chryseobacterium	-0.020103	0.0009115	-0.00073125	-0.039615	0.0007295	-0.0274528	0.0010625	0.0143733	-0.00044825	0.001896	-0.00116	0.00156375	0.0020085	0.000367	-0.00094075	0.0013125	0.0047835	0.00035325	6.1e-05	-0.0009315	0.00101225	0.0005445	-0.00059975	0.00096475	0.00397075	0.00372725	0.0029355	3.85e-05	-0.00019025	-0.00094975	-6.6e-05	0.00028425	0.005484	0.00203475	0.00630775	0.0013655	0.0014015	0.001059	0.0006935	0.005943	0.00076	-0.00238675	0.00212025	0.0003765	-0.001208	0.00079625	-0.001239
CARB	hp_blaIND_761	metallo beta-lactamase from Chryseobacterium	-0.0188775	0.00015525	0.0015105	-0.0270925	-0.001243	-0.01334	0.00132725	-0.001493	0.00483325	0.001085	0.0016495	-0.00102725	0.000355	0.00144925	-0.0013935	0.008427	0.00678925	0.0022795	0.00148725	0.00164225	0.00117275	-0.001662	-2.1e-05	-0.00063525	0.0007145	-0.00371675	-0.0001135	-0.0003645	-0.00038875	-0.00022275	-0.0011015	0.001475	0.00244175	0.00040225	0.001428	0.0004285	0.000885	0.007646	0.00119875	-0.0005235	0.00012825	0.00027325	0.00110325	-0.0009365	0.00549575	0.00016325	0.001122
CARB	hp_imp_701	imp25	-0.0213792	-0.00083175	0.00124575	-0.0294338	0.000499	-0.024996	0.0020305	-0.0006965	-9.5e-06	0.002055	0.000865	-0.00058525	-0.00255475	-0.00014475	-1.1e-05	-0.00036575	0.00861375	-0.00254475	0.0020505	0.001133	0.0015505	0.00242175	-0.000888	-0.0016375	3e-05	0.00377875	-0.00076525	0.0006115	0.00071425	-0.00085775	0.001495	0.00061025	6.325e-05	-0.00152375	-0.002119	0.00282825	-0.001535	-0.0003815	-0.00082425	0.0008475	0.0004615	-0.00058825	0.00102325	-0.00010975	0.002661	0.000501	0.00076875
CARB	hp_imp_702	imp35	-0.0266845	0.0002625	0.0015545	-0.0287315	-0.00050225	-0.0272162	-0.0005115	0.00017575	0.00022375	0.001897	0.003966	0.00132775	-0.00382225	-0.00050425	0.00109825	0.00141725	0.00256425	-0.000743	0.0104423	0.00040325	-0.0008065	-0.00125775	0.00299275	0.0017975	5.25e-05	0.016401	0.000406	0.0046385	0.00119425	0.000141	0.00314975	-3.2e-05	-0.00130175	0.00238975	0.00252425	0.00207075	0.00125775	0.00299925	-0.00105325	0.00209975	0.000651	0.00047625	0.00059975	0.0024535	0.00059875	0.00068925	-0.00082975
CARB	hp_imp_721	imp25	-0.0266493	-0.00174475	0.0029475	-0.0339595	-0.00178425	-0.0406775	0.00206825	0.00024375	0.00165825	0.00035325	-0.0002125	0.00167675	-0.00235725	4.7e-05	0.00174975	-0.0001355	0.00022625	0.00177375	0.00199675	0.0044765	-0.00138	0.00043125	-0.0013605	0.0017905	0.0003575	-0.000252	-0.00106825	0.001991	3.925e-05	6.825e-05	0.000638	0.0018975	-0.000615	-0.00101475	-0.00124425	-0.00130325	0.003215	0.0012375	0.00132075	0.00051825	0.00067725	0.000904	0.00057725	-0.0009595	0.0035175	0.00220525	0.000244
CARB	hp_imp_722	imp35	-0.0346213	-0.00018275	0.0011395	-0.0411663	0.00071825	-0.0576067	0.0008235	-0.001855	0.0030735	0.0003175	0.0007575	0.00137925	-8.45e-05	-0.00078625	0.000514	0.0040075	0.00313075	0.00649575	0.004446	-0.000609	-0.000996	-0.00060925	-0.0006345	-0.00138325	-0.000723	7.33333e-06	-0.000505	-0.00179775	0.00121575	-0.0001535	0.00124225	-0.0001045	0.00395125	0.0087265	0.002963	-0.00024175	0.001908	-0.00023	-0.0011455	0.00016475	0.000789	-0.0011515	0.00184875	-0.0032565	-0.002093	0.00026125	0.00173375
control	0,1M NaPP Standard pH 9		0.025229	-0.000521	-0.00117167	0.000165333	0.00137133	-0.0169197	0.000594333	0.00057	0.00705233	-5.06667e-05	-0.000627667	0.00188567	-0.00223	0.008292	0.00274333	-0.000676667	0.00173967	0.000487	-7.33333e-06	0.00738167	-0.000143333	0.000718667	0.000825	0.00414367	-0.000649	0.005028	-0.001017	0.00194333	-0.00247767	0.000502	-0.001675	0.00198067	0.00133767	0.00902633	-0.000952667	-0.000182333	2.2e-05	-0.000529667	0.002822	0.00106933	0.000457	-0.000837667	0.00491533	-0.002655	0.000934333	0.00153067	-0.00174367
control	Biotin-Marke_2,5ÂµM		0.862522	0.86746	0.871172	0.840811	0.887641	0.84447	0.8844	0.857765	0.839949	0.864741	0.86728	0.862147	0.866673	0.872123	0.869879	0.877499	0.82065	0.831243	0.876318	0.85857	0.853263	0.860597	0.857943	0.857736	0.864929	0.826376	0.867109	0.872133	0.867616	0.867888	0.868771	0.858809	0.880664	0.85052	0.871209	0.869336	0.848305	0.883764	0.857061	0.882783	0.859278	0.860485	0.858235	0.86735	0.881077	0.882193	0.884343
ESBL	prob_ctxM1_11	extended-spectrum beta-lactamase CTX-M1	-0.0412527	0.000123	0.00154475	0.522065	-0.001226	-0.0273055	0.00209375	0.869015	-0.00020975	0.001622	-0.001305	0.00050575	0.00025125	-0.0002965	-0.00081025	0.857956	0.0005535	-0.001615	0.00178375	0.00177225	0.00091675	0.00494375	0.00026325	0.000646	0.0022215	-0.00127425	9.275e-05	-0.0046725	-0.0005395	0.00077475	0.858375	-0.00027425	0.495374	0.00056175	0.00255525	0.823221	0.00085425	-0.0011585	0.000178	0.814253	-0.001434	0.0002285	0.0064745	-0.00040025	0.000718	0.824376	0.00095775
ESBL	prob_ctxM1_12	extended-spectrum beta-lactamase CTX-M1	-0.041008	0.00683	0.0017815	-0.0209545	-0.00182225	-0.0336435	-0.0001365	0.128172	0.00514875	-0.0001565	0.0022365	0.00259675	-0.0001565	-0.00058725	0.0026475	0.0451783	0.00613275	0.0024435	0.003476	-0.00031125	-0.00020375	-0.00043525	0.00098475	-0.00101625	0.0018995	0.00823975	0.0008755	-0.00094675	-3.975e-05	0.0026015	0.0455215	5.9e-05	0.00595475	0.00023375	0.0007505	0.01261	0.0015085	-0.000695667	-0.00045575	0.0142827	0.0138983	0.00031	0.00300575	0.003326	0.003926	0.0214182	0.0002465
MDP	hp_oqxA_252	membran fusion protein, component of RND-type multidrug efflux pump that confers resistance to olaquindox	0.843929	-0.000943	0.798647	0.582647	0.727143	0.844767	0.79219	0.819673	0.546974	0.0007675	0.763936	0.816319	0.787061	0.807588	0.00198225	0.7815	0.0067215	-0.00171575	0.000527	0.00436	0.00273425	0.0005035	0.00215125	0.000445	-0.000294	-0.00196125	0.773947	0.00266075	0.0013335	0.001256	0.816196	-0.000307	0.683528	0.678881	0.0037325	0.761515	0.84196	0.829605	-0.00035975	0.737402	0.00209275	0.00060825	0.763625	0.81387	0.000735	0.748201	0.74663
MDP	hp_oqxA_253	membran fusion protein, component of RND-type multidrug efflux pump that confers resistance to olaquindox, Enterobacter sp.	0.371514	0.0006925	0.394026	0.0998537	0.216081	0.628592	0.505287	0.56196	0.143919	-0.00033475	0.813766	0.549996	0.392371	0.564467	-7e-06	0.432156	0.0020145	-0.0026765	-0.00142275	0.00245275	0.000416	0.00056825	0.0007315	0.00095675	6.575e-05	-0.00044125	0.404693	-0.00084925	-0.0002395	0.00039475	0.562649	0.0009475	0.0022485	0.006046	0.00027025	0.330176	0.686094	0.54179	0.00093175	0.339272	-0.00028925	0.00266425	0.328139	0.542082	0.000107	0.228641	0.317862
MDP	hp_oqxB_220	integral membrane protein, component of RND-type multidrug efflux pump that confers resistance to olaquindox	0.807428	0.0189477	0.689697	0.535908	0.644556	0.785333	0.767908	0.813326	0.576832	0.0448697	0.719715	0.801474	0.762968	0.780955	0.012707	0.767871	0.00109425	0.0144707	0.002416	0.002963	0.00316625	0.0014225	7e-06	0.000618	-0.00013525	0.000209	0.75193	2.2e-05	0.00144633	-0.00121475	0.814043	0.00300025	0.0446303	0.161707	0.00332675	0.527183	0.829838	0.819147	-0.0013515	0.74099	0.00069775	0.00092225	0.659505	0.778943	-0.00035925	0.692736	0.676687
MDP	hp_oqxB_221	integral membrane protein, component of RND-type multidrug efflux pump that confers resistance to olaquindox, Enterobacter sp.	0.830226	0.00052975	0.508221	0.569532	0.331456	0.712311	0.43625	0.648779	0.250946	-0.00144	0.230921	0.404066	0.436091	0.439336	0.00023475	0.31846	-0.00133825	-0.00091075	0.00509825	0.0040135	0.00126875	-0.00026125	0.0001415	-0.00070275	-0.00129075	0.002587	0.364121	0.00090775	-0.00090425	0.000828	0.445266	0.0026525	0.0760777	0.0049755	0.010082	0.264812	0.843616	0.615459	-0.00121725	0.358656	0.0001865	-0.000781	0.41489	0.534831	0.00107625	0.411022	0.228729
oxa	prob_oxa1_21	class D beta-lactamase OXA-1	-0.0309495	-0.001122	0.00154475	0.416836	-0.00049425	-0.0331635	-0.0010215	0.864806	0.00758925	0.000832	0.00036575	0.004565	-0.00098475	0.00240025	-0.00137225	0.857786	0.002715	0.00513325	0.00093275	0.00043	-0.00126125	0.0029165	-0.00055175	-0.00012125	0.004299	0.00014775	0.86653	-0.003541	0.0005885	0.0003625	0.87194	-0.0008305	0.001332	-0.001844	0.00423175	0.873646	0.00419	0.0015475	0.00194175	0.833	0.001446	0.00474225	0.004641	0.0007505	0.00225375	0.864668	0.0007945
oxa	prob_oxa2_11	beta-lactamase OXA-2; S. enterica oxa53	-0.0151055	-0.00039175	0.00146525	-0.044401	0.0029615	-0.0303265	-0.000795	0.00220875	0.00041525	0.0157875	0.00444075	-0.00043275	-0.000618	0.00378525	-0.0018155	0.00081875	0.00442725	0.006466	0.0001435	0.00448875	7.525e-05	0.0001805	0.0007165	-0.0014125	-0.002276	0.00408325	-0.0001775	-0.001742	0.00317725	-0.00150225	0.00198575	-0.0002415	-0.0014825	0.00265225	0.00537775	0.00206525	-0.0015805	0.00043375	0.00301325	0.0003305	0.001348	0.0001705	0.00016225	0.002174	0.0341765	0.00029125	0.00021225
oxa	prob_oxa7_11	class D beta-lactamase OXA-7	-0.0011	0.00018925	-8.575e-05	-0.0355418	-0.001498	-0.0228842	-0.001047	0.001906	0.00111475	-0.00222475	0.0014745	-0.0002545	0.00057525	-0.0007745	0.00121725	-4.875e-05	0.0056365	6.5e-05	0.00557075	0.019423	0.00111775	0.0002525	0.00015225	-0.0002655	0.0010745	-0.00706675	-0.000453	-0.00078575	-0.00148525	-0.0003305	0.00030025	0.00079075	6.475e-05	0.004715	-0.00206325	0.008489	-0.00147225	0.0034265	0.0007835	-0.00054475	3.15e-05	-0.000633	3.5e-05	0.00298225	0.0001745	0.00040275	0.00455075
oxa	prob_oxa9_11	beta-lactamase OXA-9	0.882341	0.009716	0.832702	-0.0274177	0.883563	0.844073	0.881964	-1.05e-05	0.00180075	0.00165875	0.877172	0.867852	0.00084425	0.872512	0.000527	-0.0002265	0.0101085	0.0009155	0.00222475	0.00574325	-0.00051175	0.00601025	0.0026115	0.00620975	0.00309075	0.0291435	-6.5e-05	0.0004375	0.001605	-0.000139	0.868443	0.0035755	0.85322	0.0036265	0.003547	0.002789	0.866621	0.0012045	-0.00175575	8.05e-05	-0.00020675	0.0011165	0.0021105	0.00135667	2.45e-05	-0.00038925	-7.2e-05
oxa	hp_oxa_618	oxa60	-0.035342	0.00450833	0.001638	-0.025781	-0.00208233	-0.0406083	0.00117733	-0.000288	0.00221967	0.002765	0.00576833	0.00152367	0.004206	-0.0011765	0.00106967	0.001645	0.00493467	0.00320667	0.00265167	-0.00262667	0.00116733	0.00395767	0.00134133	0.003803	-5.96667e-05	0.009279	0.000725667	-0.000693667	-8.23333e-05	8.53333e-05	0.000693667	0.00510733	0.004342	0.01126	0.0173623	0.006565	0.00557967	0.000222	0.000919	0.000679333	0.00305533	0.00292433	0.00198233	-0.000495333	0.00179367	0.00293067	0.00232833
oxa	hp_oxa_431	beta lactamase oxa10	-0.0102035	0.0183895	-0.00128325	-0.0312197	0.00106025	-0.0214683	0.000353	0.00015	0.0044055	-0.002587	-0.00300275	-0.000185	-0.00037675	0.00398225	-0.0006065	-7.625e-05	0.0022825	-0.00083825	-0.000685	0.00397425	0.0009155	0.001617	0.00054825	-0.00010825	0.00100375	-0.000907	-5.875e-05	0.0018225	-0.00176375	-0.0007975	-0.00173875	0.00094975	0.00056275	0.00853775	0.0030735	-0.001136	0.0025225	-0.00050625	-0.0009585	-0.00142175	-0.001266	0.001236	0.002074	-0.00063925	0.000979	-0.00222525	-0.0001085
oxa	hp_oxa_432	beta lactamase oxa10	-0.0237175	0.000462	0.00108825	-0.0324747	0.00414025	-0.0239868	0.0017695	0.000904	0.00164575	-0.0004585	0.002633	-0.0009195	0.00278625	-0.00020375	-0.00082375	0.0006245	0.0066715	-0.0014655	0.00139467	-0.000723	0.000819	-0.00160575	-0.0006885	-0.00109875	0.0024515	0.0044995	-0.00102033	0.001162	0.00033375	0.000792	0.001338	0.002372	0.001798	0.00106475	0.0008405	-0.000486	0.0008625	-0.000827	-0.00082825	-0.000413	-0.00055325	-0.000441	0.0008185	0.002283	-0.00101325	0.00245575	4.85e-05
oxa	hp_oxa_433	beta lactamase oxa10	-0.0004085	-0.00157625	0.001313	-0.0273375	-0.00051325	-0.020173	-0.00018325	0.00022775	0.000426	-0.001405	0.00129433	-0.00019475	0.00126125	-0.00032775	0.000242	-0.00095975	0.00308025	0.00046775	0.000872	0.0004725	0.00099025	-0.0003235	-0.00041325	-0.00010675	0.001176	0.0052255	-0.000575	0.00178625	0.00034425	6.175e-05	-0.000773	-0.0001515	0.00013075	-0.0017605	0.00590425	0.00319375	-0.000279	-0.00073575	0.00093325	-0.0002155	-0.00121975	0.0004745	-0.00067275	0.000479	0.00076825	0.000301	-0.00062875
oxa	hp_oxa_434	beta lactamase oxa10	-0.0119497	-0.002287	-0.002055	-0.023908	-0.000998	-0.0308862	0.000111	-0.00149625	0.0163662	-0.0025675	0.00432625	-0.00058875	-0.0019455	0.00131175	0.00312	0.001542	0.008605	0.0017675	-0.00179725	8.775e-05	-0.0011245	-0.001775	0.000703	-0.0011595	-0.00082825	0.00159775	0.0047245	-0.0030615	0.00059625	0.00014325	0.00055275	-0.0010395	-0.000658	-0.00065775	0.008037	0.00048975	-0.0017555	0.0020165	-0.00171775	0.00078675	-0.00194575	-3.2e-05	0.00012975	-0.0008835	0.0016995	-0.00029	0.00049425
oxa	hp_oxa_435	beta lactamase oxa10	-0.0165787	0.0085015	0.00071075	-0.0261788	0.004021	-0.0483438	0.00019075	0.0004725	0.004612	0.0046425	0.0010685	0.0009185	0.00342175	0.0006035	0.0008545	-4.75e-05	0.0127248	0.00192425	0.00146875	0.000304	-0.0005395	-0.00217225	-0.000906	-0.0013215	0.006714	0.00486433	-4.275e-05	-0.00195725	-5.35e-05	-0.00050025	-0.00079025	-0.000941	-0.00043075	0.00307375	0.007894	-0.00103475	0.00436025	0.00253975	1.675e-05	0.00045975	0.001536	0.0009715	-0.00024725	0.000336667	0.0004035	0.00077475	0.00115575
oxa	hp_oxa_436	beta lactamase oxa10	-0.0247265	-0.00153925	0.00074425	-0.0296563	0.001899	-0.0490318	-0.00056375	-0.00034125	0.00407075	0.00403375	-0.00032025	-0.000343	0.00037825	0.00150475	-0.001022	0.00068675	0.0015955	0.00617675	0.00035525	0.0011895	-2.5e-07	-8.125e-05	0.00183975	0.0013995	-0.00045725	0.003298	-0.00019225	-0.00135167	-0.00147425	-0.00071925	0.00044425	0.00042375	0.00263325	-0.00189225	0.003443	-3.8e-05	-0.000799	-0.0006935	0.0013945	-0.001046	-0.00146475	0.00096125	0.00256625	-0.00285175	-1.45e-05	0.00055	-0.0004265
oxa	hp_oxa_437	beta lactamase oxa10	-0.0267645	-0.00061775	9.25e-05	-0.0270183	0.0025165	-0.0490193	-0.0026715	-0.00181025	0.001645	-0.000839	0.0005085	8.6e-05	0.00111675	0.00044625	-0.00166475	0.001581	-0.002382	-0.00127875	0.00016525	0.0018215	0.000331	-0.00142825	0.003044	-0.00023575	0.00052425	0.006456	-0.00027425	0.002648	0.00151475	-0.00262225	0.00121525	0.00343	0.00152825	-0.00038125	0.00337475	0.00218	-0.00023375	-0.00040375	-0.00094975	0.00124625	0.00083225	-0.00025275	0.00411975	0.00207875	-0.000219	1.4e-05	-0.00230975
oxa	hp_oxa_438	beta lactamase oxa10	-0.007109	0.001086	0.00031125	-0.0137615	0.0003485	-0.0338917	-0.0007125	-0.00139525	0.002176	0.000606	-0.0008515	-0.000348	0.00377825	0.00697775	-0.00122025	0.000194	0.006526	-0.00146975	-0.00163575	0.003495	0.0015235	0.00071975	0.00350275	-0.0006145	5.625e-05	0.00160325	-0.0006235	0.0011285	-0.00045525	0.00029375	0.0017365	0.0010935	0.0032185	0.0017185	0.0092645	-0.00014125	0.006577	0.0017865	-0.001712	-0.0001015	0.001509	3.975e-05	-0.001896	-0.0047165	0.00188525	0.0009345	-0.0012405
oxa	hp_oxa_439	beta lactamase oxa10	-0.019454	0.00158825	0.000333	-0.0158888	-0.00012425	-0.02648	0.0006055	-0.00183	0.003103	-0.00072475	-0.001684	0.000229	-0.00057075	0.000261	-0.00070675	0.00075975	0.00215825	0.0028365	0.00223475	0.0015775	-0.00035525	0.001137	-0.000433	-0.0010905	0.00082475	-0.0039205	0.00123825	0.00142075	-0.00266025	-0.00183475	0.0015095	0.001342	0.00803225	0.00220875	-0.0019865	-0.0015845	-0.00048275	-0.00294075	0.00180575	5e-05	0.00313675	-0.0012615	0.0019135	0.00100467	-0.000667	-0.0009275	0.00039525
oxa	hp_oxa_440	beta lactamase oxa10	-0.0362478	0.00046425	-0.0013675	-0.0173787	-0.0002015	-0.0313508	0.0011305	0.00068375	0.00429825	0.0026575	-0.00085925	0.00018675	0.0023605	0.00287375	0.00089925	0.00513575	0.00413475	-0.002772	0.00183275	-0.00139075	0.00363775	0.0011875	0.00137125	0.00249025	-0.000407	-0.00487975	0.0003915	0.0046685	0.000316	0.0004405	0.001824	0.000448	0.00412975	0.003175	0.00071275	-0.00119525	0.000562	-0.00197625	0.00044725	-0.0009255	0.00204375	0.00179475	0.00144075	0.00118025	0.0002255	0.00127975	-0.0009485
oxa	hp_oxa_421	beta lactamase oxa10	-0.040482	0.00014475	0.0008265	-0.0316755	-0.00071125	-0.0323333	0.001084	0.00137725	0.0011355	0.00125525	0.00126425	-0.00255075	0.00015725	0.00163675	-0.0008955	0.0101087	0.00125975	0.00232275	0.00520825	7.125e-05	0.00092725	-0.002491	-0.00119775	0.001698	-0.00147725	-0.0039635	0.00163675	0.00184825	0.0002885	0.00203725	-0.000912	0.0028105	0.00273075	0.00569325	-0.00198325	-0.00225925	0.0013655	0.0009035	-0.00030575	-0.00098875	0.0008775	0.0035795	0.001504	0.00053	0.00028075	-7.875e-05	0.0007325
oxa	hp_oxa_422	beta lactamase oxa10	0.113661	0.0135765	0.000307	0.024723	-0.00082525	-0.00975175	0.00084625	0.00393875	0.0054505	0.003609	0.0154565	0.00052625	-0.00124875	-0.0011375	0.00543525	0.00069	0.0172012	0.00223225	0.00370225	0.00072275	0.002475	0.0007295	0.00039975	0.00180725	0.00128825	0.00720425	-0.00025125	0.00016975	0.00136325	0.00049825	0.0001285	-0.0003775	0.00048875	-0.00059075	0.00726625	0.00062525	0.061945	0.005805	-0.00066675	0.00035825	0.002891	-0.000118	0.000445	0.00198025	0.00499225	0.00277625	-0.00073675
oxa	hp_oxa_423	beta lactamase oxa10	-0.041648	-0.00011275	0.0013815	-0.0319567	0.0001	-0.0445445	0.00032675	0.00267075	0.00197275	0.00337625	3.75e-05	0.0018825	0.00076125	0.00050025	0.0022235	0.000634	0.004656	0.0026115	0.00350975	-0.00128	0.00146175	0.00112525	0.001756	0.0002425	0.001307	0.004059	0.00052275	0.001873	0.000339	0.000265	0.00070025	0.00196475	0.00132475	0.00297	0.00721275	0.00424975	0.00270025	0.00450875	-0.00060675	0.0004045	0.0012275	-0.0001975	0.00405775	0.00072525	-0.00107875	0.0008775	0.000931
oxa	hp_oxa_424	beta lactamase oxa10	-0.0277807	-0.00223375	0.00093275	-0.0295998	-0.00033525	-0.0384405	-0.00119425	0.004108	0.004933	0.00206225	-3.125e-05	0.000748	0.0031025	-0.0015665	0.000836	-0.00026325	0.00214975	-0.0021215	0.001905	0.000482333	0.00125975	0.00081925	-0.001966	-0.00151075	-6.5e-06	0.0015335	-0.000575	0.0016385	0.000286	-0.0001615	-0.000451	-0.00083325	0.002459	0.00051575	0.000831	-0.0031775	0.00062	0.00516575	-0.00159825	0.00061675	7.7e-05	0.00082675	-0.001142	0.001372	-5.65e-05	0.0013935	0.00171725
oxa	hp_oxa_451	beta lactamase oxa2	-0.0261902	0.0010015	0.000211	-0.0258543	-0.00046125	-0.0321355	0.00035975	0.00111525	0.0059765	0.00137625	-0.0002	0.00258975	-0.00046975	0.00093425	-0.00029125	0.00269475	0.00499	0.001189	0.003925	0.00302875	0.00330375	0.0011705	0.001676	0.00021	0.00224675	-0.0007205	0.00316325	0.00061875	0.00121425	-6.2e-05	0.0010745	0.00109	0.0050335	-0.00107725	0.0063445	-0.00037825	0.0130495	-0.001528	0.0010585	0.0007265	0.0018505	0.017214	0.0021535	-0.00059925	-0.00032875	0.00113875	0.002991
oxa	hp_oxa_452	beta lactamase oxa2	-0.0377393	0.00031875	-0.00055225	-0.0431175	-0.00044025	-0.03235	-0.0003455	0.00118825	0.00095825	0.002003	-0.000212	0.000544	0.0004195	-0.0015505	-0.00033775	0.00259675	0.004319	0.00182875	0.001892	0.002204	0.0004375	0.00133875	-0.00166675	0.00039225	0.00204625	0.00218525	-5.975e-05	0.00284175	0.00164	6e-05	0.0111295	0.00022625	0.001218	-0.000516	-0.000783	-0.0001015	0.0035875	-0.0016655	0.00198525	0.00165125	0.001197	0.00010375	0.0017605	-0.000319	-0.00055325	0.0001395	0.0008575
oxa	hp_oxa_453	beta lactamase oxa2	-0.0311515	-0.00102625	0.00112	-0.0295477	-0.00047825	-0.0306465	-0.00118775	0.0007985	0.00422825	0.00235375	0.0022915	0.00056475	0.0012735	0.001581	-0.002342	0.000115	0.00283175	-0.000717	0.002195	0.00097025	0.000784	0.000379	0.00015575	-0.00039475	0.00032125	0.00149375	0.002306	0.0006065	0.0008445	-0.0019625	0.004671	0.0009045	0.0018795	0.00694975	0.00403725	0.000659	0.00458175	6.775e-05	0.00118	-0.000182	0.0020725	0.00218175	0.00090675	-0.001483	0.00023875	0.000522	-0.00059075
oxa	hp_oxa_454	beta lactamase oxa2	-0.0272482	-0.001424	-0.002056	-0.039956	0.000274	-0.0266785	-0.00055575	0.0001855	0.004043	0.004825	0.00076175	0.003165	0.0101718	-2.175e-05	0.00043475	0.001463	0.0063295	-0.00085775	-5.375e-05	0.003877	0.00105175	0.00135233	0.0012945	0.00109525	0.00079325	0.00616975	0.00305275	-0.0011835	-0.00012575	-0.00037325	-0.00017575	-4.625e-05	0.0012785	0.00104925	-0.0001795	-0.000773	-4.3e-05	0.00253575	0.00016475	-0.0015095	0.00236275	0.00013225	-0.000454	-0.00023825	0.001678	0.00033025	0.000848
species	gad_10	glutamate decarboxylase, species Escherichia coli	-0.040454	0.781208	0.007253	-0.037788	-0.001461	-0.0386003	-0.000637667	0.00102367	0.00723333	0.825593	0.000319333	-0.000255667	0.00135333	0.00616	0.002158	-0.00115433	0.00282833	0.00411267	0.00431933	-0.000853667	0.00187	0.000714	-0.000647	0.0019	-0.000609667	0.00111367	0.000103333	9.53333e-05	-0.00107367	0.000223333	0.001773	0.00136633	0.00940133	0.00372733	0.00871733	-0.0001565	-0.000869333	0.001435	-0.000193667	0.002419	0.000453667	-0.000713	0.00187833	-0.002098	0.00138367	0.00239133	0.000652333
species	prob_ihfA_611	integration host factor subunit alpha, species Escherichia coli	0.601682	0.816459	0.788153	0.145912	0.82893	0.805551	0.847041	0.853816	0.726972	0.844163	0.78049	0.786428	0.814345	0.839677	0.830908	0.743878	5.46667e-05	0.00318767	0.00469467	1.6e-05	-0.000276	0.000755	-0.00335	0.000366667	-0.000201	-0.000296	0.816201	0.00450067	-0.000386	0.001802	0.827814	0.00423333	0.229583	0.112249	-0.000583333	0.797279	0.757147	0.862592	0.000198333	0.559872	0.822536	0.00983233	0.761307	0.857284	0.000872667	0.817086	0.690892
species	hp_dnaE_612	DNA polymerase III subunit alpha, species Escherichia coli	-0.0340697	0.838059	-0.000917	-0.0462767	0.000256	-0.044487	0.004615	0.000601333	0.00202233	0.845769	0.00201267	0.000744	-0.002157	0.00528233	0.0025	0.00211033	0.0351523	0.00558	0.00786667	-0.00117733	0.000667667	0.000900333	0.000956333	0.000443667	0.000290667	0.00902567	0.00339667	0.000885333	0.00158967	0.00352067	0.00439233	0.00188033	0.000528667	0.00133233	0.00283167	0.000246333	0.00917767	0.0012665	-0.000143667	0.000966667	0.008979	-0.000298333	0.00166	0.0048675	0.001554	0.00300933	0.00123233
species	hp_dnaE_613	DNA polymerase III subunit alpha, species Escherichia coli	-0.0329753	0.815677	2.23333e-05	-0.0377527	6.4e-05	-0.0415133	-4.53333e-05	0.000583333	0.00371967	0.838627	0.00767833	-0.00173433	0.00231867	0.00558067	-0.000788333	0.00160633	-0.000629667	-0.00345667	0.004996	-0.00407733	0.007443	0.00165033	-0.00220167	0.002957	0.000620333	0.000233667	0.00177767	5.46667e-05	0.00158933	0.00303733	0.00129367	0.004567	0.001268	0.00422333	-0.000455667	-0.000201333	0.000105333	0.000989333	0.001316	0.00359767	0.000468	0.001483	0.003546	0.001094	0.00211	0.001337	0.000767333
species	hp_basC_391	acinetobactin biosynthesis protein, species Acinobacterbaumannii	-0.0208915	-0.00050875	0.00358775	-0.031877	-0.000674	-0.0317933	-0.0009505	-0.00060475	0.001011	-0.00105725	-0.00019375	0.002869	-0.00092425	0.00118225	-0.00039675	0.00441875	0.831441	0.815699	0.872652	0.860942	0.853478	0.857548	0.843341	0.863965	0.585702	0.754386	0.001636	0.857784	0.858688	0.844908	0.0102835	0.860129	0.00034925	-0.0008095	0.849871	-0.00153125	0.00104075	-0.001485	0.863803	-0.00081425	-0.001514	0.85759	-0.00027525	-0.00047525	0.871797	-0.00171975	0.00114225
species	hp_basC_392	acinetobactin biosynthesis protein, species Acinobacterbaumannii	-0.0202798	0.00425	-0.00066825	-0.0338105	-0.0001035	-0.0342068	-0.0006295	3.875e-05	0.00488875	0.010851	0.00591025	0.00049825	-0.0004065	-0.00041425	-0.00068475	0.00125725	0.848556	0.848855	0.850805	0.867263	0.795688	0.727511	0.849351	0.866147	0.672765	0.785625	0.001906	0.85629	0.868503	0.858202	-0.00155075	0.795173	0.00023825	-0.001599	0.862419	-0.0008995	-0.00097275	0.00080675	0.867578	-0.0007845	0.00125775	0.860996	0.00189225	-0.00163267	0.864995	0.001572	0.00016
species	hp_cfa_491	colicin five activity protein, species marker of Citrobacter freundii and braakii	-0.0191063	-0.00010775	0.0009065	-0.0073595	0.00063525	-0.0295168	-0.00130425	0.00075975	0.00921725	0.00039525	-0.0001425	0.00347525	-0.00071775	0.00160025	0.00040825	0.00290125	0.0155397	0.0021645	0.00102875	0.00021525	0.002357	0.00081975	-0.00215875	0.002607	0.000309	0.00300575	0.00097425	-0.00015925	-2.025e-05	0.000942	-0.000302667	2.6e-05	0.00072375	-0.0005235	0.00191175	0.00346875	-0.000123	0.00037125	0.0021865	4.25e-05	-0.000669	-0.00200375	-0.0002765	0.000651	4.1e-05	-2.75e-05	0.001441
species	hp_cfa_492	colicin five activity protein, species marker of Citrobacter freundii and braakii	-0.028511	0.00550475	0.0010855	-0.0181287	0.0196135	-0.0195782	0.0010795	0.00067975	0.00535875	-0.00016725	0.00011475	0.00108925	0.00359825	0.00388775	0.00458575	0.001723	-0.00161725	-0.00163175	0.00601225	0.00271025	0.00082025	0.00104175	-0.001244	0.0012725	0.0011085	-0.0021505	0.0014975	0.00171	-0.00011175	0.00148	-0.001289	0.00051325	-0.00129175	0.0002685	0.00173925	0.00441025	-0.001147	0.00044875	2.925e-05	0.002337	0.00149175	-0.0006375	0.00172125	0.000562333	0.00132375	1.5e-05	-0.00025325
species	hp_ecfX_231	extracytoplasmic function sigma factor, species marker for Pseudomonas aeruginosa [LavenirR-JocktaneD-2007]	-0.0377075	-0.00110525	-0.000521	-0.023644	0.00136075	-0.0310333	0.000659	0.00060275	0.00920125	0.004564	0.00271975	-0.00045875	0.00115825	0.00120775	-0.00056875	0.00665275	0.00599025	0.00217525	0.00064625	0.00201975	-0.002033	0.0007575	-2.725e-05	0.00042525	-0.000621	-2.4e-05	0.00058575	0.00173775	0.00108475	-2.5e-06	-0.0007525	0.0009525	0.010397	0.006006	-0.00223775	0.0002645	0.00025475	-0.00093125	0.00322625	0.00096725	-0.001816	-0.00053325	0.00199675	0.00396467	-0.0005605	7.975e-05	0.00139225
species	hp_ecfX_232	extracytoplasmic function sigma factor, species marker for Pseudomonas aeruginosa [LavenirR-JocktaneD-2007]	0.0585755	-0.00077275	0.001389	0.00339975	0.00011275	-0.0421002	0.000295	9.15e-05	0.00602375	0.00090175	-0.000686	-0.0012505	0.00102275	-0.00097775	0.0005165	-0.00045125	0.0197945	0.0101938	0.00334475	-0.0006695	-0.001959	-0.00151575	0.0008305	-0.0004025	0.00160875	0.000768	-0.0006465	0.00260975	0.000611	0.00106775	0.00191025	0.00144225	-0.0015355	0.00267175	0.003501	0.0005955	0.002233	0.0005345	0.000502	0.00041875	-0.000276	-0.00161275	0.00131475	0.00010825	0.00051125	0.0004905	-0.000388
species	hp_efp_321	elongation factor P, species marker A.baumannii	-0.0448975	-0.00141325	-0.00037575	-0.0346033	0.001066	-0.0468425	0.0001955	0.000725	0.002249	-0.0012435	0.0011365	0.00171675	0.000677	0.00248725	0.0004445	-0.00025875	0.85401	0.00179825	0.877782	0.870081	0.857362	0.856904	0.862676	0.863669	0.770912	0.82715	0.001461	0.873281	0.871258	0.864983	0.0040025	0.857991	0.0028665	0.004151	0.862955	0.00018075	-0.00244475	0.0017185	0.866389	0.00082325	0.00034775	0.860558	0.0011165	0.00151875	0.873719	0.00020475	0.0023945
species	hp_efp_323	elongation factor P, species marker A.baumannii	-0.0397803	0.00035725	-0.001278	-0.0351322	0.0009295	-0.0417737	-0.000404	0.001594	0.0130673	-0.0015935	-0.00018275	-0.00067575	0.00103125	0.0014315	0.00070275	-0.00032125	0.00526675	0.812063	0.00479025	0.002997	-0.00160775	0.00134525	-0.00105925	0.00314125	0.00013075	0.0008635	-0.001532	0.001165	0.0018885	0.00124925	-0.000708	0.00212075	0.000728	-0.00067225	0.00139075	-0.00043125	-0.00091725	-0.00127675	0.0016245	0.00039725	-9.65e-05	0.0012975	0.0020395	0.0018955	0.00268975	-0.00185675	0.00291825
species	hp_khe_511	klebsolysin, species marker for Klebsiella pneumoniae	0.876326	-0.00016575	0.74748	0.713104	0.711894	0.854487	0.794287	0.821248	0.584398	0.00216325	0.825941	0.818497	0.778397	0.818031	0.0020755	0.76179	0.0130167	0.005708	0.00200775	0.00565875	0.004626	0.0247035	0.0009365	-0.00022725	0.001231	0.00429975	0.758863	0.00069625	0.00092125	-2.675e-05	0.811059	0.0214645	0.0367545	0.02373	0.00959525	0.628649	0.846602	0.784314	-0.00023425	0.700261	-0.00022975	0.00045625	0.741887	0.820719	4.075e-05	0.70753	0.700351
species	hp_pld_281	phospholipase D, A. baumannii	-0.0261393	0.00025525	0.00021575	-0.0318055	0.002702	-0.0146783	0.00105325	5.25e-05	0.001871	0.000292	0.00309175	0.00208775	-0.00129725	0.000927	0.00112875	0.0007405	0.850572	0.0011435	0.875621	0.866611	0.865037	0.795812	0.865748	0.864881	0.598793	0.82204	0.00151175	0.868463	0.872035	0.863797	0.00110325	0.861313	0.001069	0.002111	0.864357	0.0005755	0.00103475	-0.000210333	0.86557	0.000751	-0.00012575	0.865195	0.00114075	0.00526325	0.876993	0.002005	0.0023665
species	hp_pld_282	phospholipase D, A. baumannii	-0.0239955	0.002965	0.00105925	-0.0253183	0.000302	-0.0244262	0.00171675	0.00119175	0.00209125	0.00046125	0.00064275	-0.000788	0.00338125	0.00452275	0.0021245	0.0023415	0.827665	0.001142	0.874114	0.850218	0.851885	0.825812	0.812246	0.865603	0.587199	0.767024	-0.000209	0.851162	0.844784	0.833429	0.001474	0.847029	0.0003	-0.0010675	0.866374	-0.0001245	0.00116625	0.00120925	0.858682	0.00014425	0.00038775	0.865859	-0.000344	0.000592	0.860948	0.00069725	0.00025625
[truncated: 70 more columns]
